# Supplementary material for: Genome-wide metabolic (re-) annotation of Kluyveromyces lactis
Source: BMC Genomics. 2012 Oct 1;13:517. doi: 10.1186/1471-2164-13-517 (PMC3508617; doi:10.1186/1471-2164-13-517)
Supplement: Additional file 3 — Table S1. K. lactis genes TCDB annotation. Table S2. Final annotation of the 2000 genes reviewed in this publication. Table S3. Comparison between the new annotation and KEGG’s annotation. Table S4. List of genes annotated as metabolic by KEGG but ruled out as metabolic in the new annotation. Table S5. Comparison between the new annotation and UniProt’s annotation. Table S6. Comparison between the new annotation and BRENDAS’s annotation. Table S7. List of genes assigned with metabolic functions by homology to organisms other that Saccharomyces cerevisiae in the new annotation. Table S8. Alphanumeric homologues classification. Table S9. Genes annotated using literature as main source. Table S10. List of genes assigned with transport functions, corresponding Superfamilies’ and families numbers. Table S11. KEGG Pathways in which new enzymes have been identified, by the new annotation. Table S12. Comparison between Ozier-Kalogeropoulos et.al. (1998) and the new annotation. [file 1471-2164-13-517-S3.xlsx]

## Sheet: summary
	Table		Description
	Table S1		K.lactis genes TCDB annotation.
	Table S2		Final annotation of the 2000 genes reviewed throughout in this publication.
	Table S3		Comparison between the new annotation and KEGG’s annotation.
	Table S4		List of genes annotated as metabolic by KEGG but ruled out as metabolic in the new annotation.
	Table S5		Comparison between the new annotation and UniProt’s annotation.
	Table S6		Comparison between the new annotation and BRENDA’s annotation.
	Table S7		List of genes assigned with metabolic functions by homology to organisms other than Saccharomyces cerevisiae in the new annotation.
	Table S8		Alphanumeric homologues classification.
			1 - nrDB entry is the correct one; 2 - yeastDB entry is the correct one; 3 - both are correct (merge entries); 4 - both incorrect; 5 - nrDB entry incomplete; 6 - yeastDB entry incomplete; 7 - no encumber;
			α - KLA annotated; β - other organism homologue.
			a - SGD, UniProt and BRENDA, b - SGD and UniProt; c - SGD and BRENDA; d - UniProt and BRENDA; e – SGD; f – UniProt; g – BRENDA; h – TCDB; l-literature; x – no data.
	Table S9		Genes annotated using literature as main source.
	Table S10		List of genes assigned with transport functions and corresponding Superfamilies' and families numbers.
	Table S11		KEGG Pathways where new enzymes have been identified, in the new annotation.
	Table S12		Comparison between Ozier-Kalogeropoulos et al. (1998) annotation and the new annotation.

## Sheet: table S1
	Locus tag	Gene	TC number
	KLLA0A11110g	HGT1	2.A.1.1.39
	KLLA0B14861g	LAC12	2.A.1.1.9
	KLLA0B03157g	YEA4	2.A.7.10.1
	KLLA0E09021g	FRT1	2.A.1.1.33

## Sheet: table S2
	Kluveromyces lactis tag	alphanumeric annotation	SCE/homologue tag	organism	Comments	Source	Annotation
	KLLA0A00132g	7β h				TC Superfamily	2.A.1.#.#
	KLLA0A00176g	1α d	YDL024C	Saccharomyces cerevisiae		Matches	3.1.3.2
	KLLA0A00220g	7β h				TC Superfamily	9.C.6.#.#
	KLLA0A00242g	7β h				TC Superfamily	2.A.96.#.#
	KLLA0A00264g	1a	YIR038C	Saccharomyces cerevisiae		Matches	2.5.1.18
	KLLA0A00352g	1b	YFL060C	Saccharomyces cerevisiae		Matches	2.6.-.-
	KLLA0A00374g	7b	YFL059W	Saccharomyces cerevisiae		nrDB
	KLLA0A00396g	1α a	YIL156W	Saccharomyces cerevisiae		Matches	3.1.2.15
	KLLA0A00418g	4a (1.1.5.3)	YIL155C	Saccharomyces cerevisiae		Matches	1.1.5.3
	KLLA0A00462g	1α a	YIL153W	Saccharomyces cerevisiae		Matches	5.2.1.8
	KLLA0A00484g	1α a	YKR097W	Saccharomyces cerevisiae		Matches	4.1.1.49
	KLLA0A00638g	2a	YIL147C	Saccharomyces cerevisiae		Distinct	2.7.13.3
	KLLA0A00682g	1a	YGL245W	Saccharomyces cerevisiae		Distinct	6.1.1.17
	KLLA0A00759g	1c	YGL243W	Saccharomyces cerevisiae		Matches	3.5.4.4
	KLLA0A00957g	3b	YGL234W	Saccharomyces cerevisiae		Distinct	6.3.3.1, 6.3.4.13
	KLLA0A01001g	4f (3.4.13.-)	YFR044C	Saccharomyces cerevisiae	Catalytic component of the GSH degradosomal complex	nrDB	3.4.13.-
	KLLA0A01045g	1b	YGL232W	Saccharomyces cerevisiae	tRNA acetyltransferase required for the formation of the modified nucleoside N(4)-acetylcytidine in serine and leucine tRNAs	Matches	2.3.-.-
	KLLA0A01199g	1α a	YER043C	Saccharomyces cerevisiae		Matches	3.3.1.1
	KLLA0A01287g	7β h				TC Superfamily	1.E.1.#.#
	KLLA0A01309g	1a	YER042W	Saccharomyces cerevisiae		Matches	1.8.4.11
	KLLA0A01364g	7β h				TC Superfamily	2.A.7.#.#
	KLLA0A01408g	7b	YGL224C	Saccharomyces cerevisiae		nrDB
	KLLA0A01452g	7b	YER036C	Saccharomyces cerevisiae		nrDB
	KLLA0A01694g	7β h				TC Superfamily	2.A.1.#.#
	KLLA0A01738g	1α a	YML008C	Saccharomyces cerevisiae		Matches	2.1.1.41
	KLLA0A01848g	1a	YDR419W	Saccharomyces cerevisiae		Matches	2.7.7.7
	KLLA0A01991g	1a	YEL051W	Saccharomyces cerevisiae		Matches	3.6.3.14
	KLLA0A02013g	1b	YDR415C	Saccharomyces cerevisiae	Release of an N-terminal amino acid from a peptide	Matches	3.4.11.-
	KLLA0A02123g	1a	YML042W	Saccharomyces cerevisiae		Matches	2.3.1.7
	KLLA0A02167g	1a	YDR410C	Saccharomyces cerevisiae		Matches	2.1.1.100
	KLLA0A02189g	4g ( SUMO E3 ligase(b) - 6.3.2.19(g))	YDR409W	Saccharomyces cerevisiae		Matches	6.3.2.19
	KLLA0A02211g	1a	YDR408C	Saccharomyces cerevisiae		Matches	2.1.2.2
	KLLA0A02233g	1a	YOR157C	Saccharomyces cerevisiae		Matches	3.4.25.1
	KLLA0A02365g	4α g (IMP 5'-nucleotidase (b)-(3.1.3.5))	YOR155C	Saccharomyces cerevisiae		Matches	3.1.3.5
	KLLA0A02453g	4g (nitrilase(b)-3.5.5.1(g)) - the catalysed reaction is generic	YLR351C	Saccharomyces cerevisiae		Matches	3.5.5.1
	KLLA0A02475g	1β d	Q9Y7N4	Schizosaccharomyces pombe	after specif blast e=7e-57	nrDB	1.4.3.3
	KLLA0A02497g	1a	YGR040W	Saccharomyces cerevisiae		Matches	2.7.11.24
	KLLA0A02607g	1α a	YLR354C	Saccharomyces cerevisiae		Matches	2.2.1.2
	KLLA0A02651g	1a	YBL064C	Saccharomyces cerevisiae		Matches	1.11.1.15
	KLLA0A02673g	1a	YLR355C	Saccharomyces cerevisiae		Matches	1.1.1.86
	KLLA0A03025g	7β h				TC Superfamily	9.A.10.#.#
	KLLA0A03069g	4g (DNA rapair enzyme (ATP)(b) - 6.5.1.1 (g))	YGL163C	Saccharomyces cerevisiae		Distinct	6.5.1.1
	KLLA0A03157g	1h (3.6.3.8, 3.A.3.#.#)	YGL167C	Saccharomyces cerevisiae	TC Superfamily	Matches	3.6.3.8, 3.A.3.#.#
	KLLA0A03201g	1b	YMR305C	Saccharomyces cerevisiae	Glucanases possibly play a role in cell expansion during growth	Matches	3.2.1.-
	KLLA0A03223g	7β h				TC Superfamily	2.A.1.#.#
	KLLA0A03245g	1α a	YDL201W	Saccharomyces cerevisiae		Matches	2.1.1.33
	KLLA0A03289g	4a (1.13.12.16)	YJR149W	Saccharomyces cerevisiae		nrDB	1.13.12.16
	KLLA0A03333g	1α a	YAL054C	Saccharomyces cerevisiae		Matches	6.2.1.1
	KLLA0A03377g	7b	YAL049C	Saccharomyces cerevisiae		nrDB
	KLLA0A03465g	4α g (Rho GTPase(b)-3.6.5.2(g))	YAL048C	Saccharomyces cerevisiae		Matches	3.6.5.2
	KLLA0A03487g	1a	YOR362C	Saccharomyces cerevisiae		Matches	3.4.25.1
	KLLA0A03619g	1a	YOR360C	Saccharomyces cerevisiae		Matches	3.1.4.17
	KLLA0A03740g	7β h				TC Superfamily	2.A.55.#.#
	KLLA0A03806g	1α a	YDR477W	Saccharomyces cerevisiae		Matches	2.7.11.1
	KLLA0A03883g	7β h				TC Superfamily	1.F.1.#.#
	KLLA0A03905g	7b	YOR326W	Saccharomyces cerevisiae		nrDB
	KLLA0A03982g	1a	YOR323C	Saccharomyces cerevisiae		Matches	1.2.1.41
	KLLA0A04015g	1h (3.6.3.1, 3.A.3.#.#)	YAL026C	Saccharomyces cerevisiae	TC Superfamily	Matches	3.6.3.1, 3.A.3.#.#
	KLLA0A04081g	7β h				TC Superfamily	2.A.1.#.#
	KLLA0A04125g	7b	YKR070W	Saccharomyces cerevisiae		nrDB
	KLLA0A04191g	7α b	YDR212W	Saccharomyces cerevisiae		nrDB
	KLLA0A04235g	7b	YDR211W	Saccharomyces cerevisiae		nrDB
	KLLA0A04301g	1a	YDR208W	Saccharomyces cerevisiae		Matches	2.7.1.68
	KLLA0A04433g	7b	YLR291C	Saccharomyces cerevisiae		nrDB
	KLLA0A04499g	7b	YLR293C	Saccharomyces cerevisiae		nrDB
	KLLA0A04587g	7b	YOR187W	Saccharomyces cerevisiae		nrDB
	KLLA0A04631g	7β h				TC Superfamily	2.A.1.#.#
	KLLA0A04752g	7b	YGL048C	Saccharomyces cerevisiae		Distinct
	KLLA0A04774g	1α a	YGL047W	Saccharomyces cerevisiae		Matches	2.4.1.141
	KLLA0A04818g	7b	YGL019W	Saccharomyces cerevisiae		nrDB
	KLLA0A04862g	1α a	YGL017W	Saccharomyces cerevisiae		Matches	2.3.2.8
	KLLA0A04906g	6e (2.6.1.5, 2.6.1.27)	YGL202W	Saccharomyces cerevisiae		Distinct	2.6.1.5, 2.6.1.27, 2.6.1.57
	KLLA0A04961g	1α a	YGL009C	Saccharomyces cerevisiae		Matches	4.2.1.33
	KLLA0A05027g	1a	YGL011C	Saccharomyces cerevisiae		Matches	3.4.25.1
	KLLA0A05071g	1a	YGL012W	Saccharomyces cerevisiae		Distinct	1.3.1.71
	KLLA0A05093g	1a	YGR253C	Saccharomyces cerevisiae		Matches	3.4.25.1
	KLLA0A05115g	1α a	YGR252W	Saccharomyces cerevisiae		Matches	2.3.1.48
	KLLA0A05137g	7α b	YHR171W	Saccharomyces cerevisiae		nrDB
	KLLA0A05203g	4α a (3.6.4.13)	YHR169W	Saccharomyces cerevisiae		Matches	3.6.4.13
	KLLA0A05324g	4a (3.6.4.12 (g))	YHR164C	Saccharomyces cerevisiae		Matches	3.6.4.12
	KLLA0A05390g	1a	YHR163W	Saccharomyces cerevisiae		Matches	3.1.1.31
	KLLA0A05412g	1α a	YGR247W	Saccharomyces cerevisiae		Matches	3.1.4.37
	KLLA0A05478g	5,6 a (6.2.1.5)	YGR244C	Saccharomyces cerevisiae		Matches	6.2.1.4, 6.2.1.5
	KLLA0A05544g	1α a	YGR240C	Saccharomyces cerevisiae		Matches	2.7.1.11
	KLLA0A05621g	7b	YKR054C	Saccharomyces cerevisiae		nrDB
	KLLA0A05665g	1a	YKR056W	Saccharomyces cerevisiae		Distinct	2.1.1.35
	KLLA0A05709g	1a	YJL137C	Saccharomyces cerevisiae		Matches	2.4.1.186
	KLLA0A05731g	4α a (3.6.4.13)	YKR059W	Saccharomyces cerevisiae		Matches	3.6.4.13
	KLLA0A05775g	1a	YKR061W	Saccharomyces cerevisiae		Matches	2.4.1.131
	KLLA0A05797g	7b	YJL140W	Saccharomyces cerevisiae		nrDB
	KLLA0A05819g	1a	YJL141C	Saccharomyces cerevisiae		Matches	2.7.12.1
	KLLA0A05841g	7β h				TC Superfamily	3.A.8.#.#
	KLLA0A05863g	1a	YGR286C	Saccharomyces cerevisiae		Matches	2.8.1.6
	KLLA0A06193g	7β h				TC Superfamily	2.A.1.#.#
	KLLA0A06215g	4g (alpha-1,6-mannosyltransferase(b)-2.4.1.232(g))	YJL183W	Saccharomyces cerevisiae		Matches	2.4.1.232
	KLLA0A06512g	1a	YJL172W	Saccharomyces cerevisiae		Matches	3.4.17.4
	KLLA0A06600g	1α a	YJL168C	Saccharomyces cerevisiae		Matches	2.1.1.43
	KLLA0A06666g	7β h				TC Superfamily	2.A.3.#.#
	KLLA0A06710g	7b	YKL172W	Saccharomyces cerevisiae		nrDB
	KLLA0A06732g	5,6α d (2.5.1.1)	YJL167W	Saccharomyces cerevisiae		Matches	2.5.1.1, 2.5.1.10
	KLLA0A06754g	7α g	YJL166W	Saccharomyces cerevisiae		nrDB
	KLLA0A06776g	1a	YKL171W	Saccharomyces cerevisiae		Matches	2.7.11.1
	KLLA0A06820g	1α a	YJL165C	Saccharomyces cerevisiae		Matches	2.7.11.1
	KLLA0A06886g	7β h				TC Superfamily	2.A.3.#.#
	KLLA0A06930g	7β h				TC Superfamily	2.A.3.#.#
	KLLA0A06952g	7β h				TC Superfamily	2.A.66.#.#
	KLLA0A07040g	1a	YDR341C	Saccharomyces cerevisiae		Matches	6.1.1.19
	KLLA0A07084g	4f (2.1.1.- (g))	YDR257C	Saccharomyces cerevisiae		nrDB	2.1.1.-
	KLLA0A07172g	1b	YOR025W	Saccharomyces cerevisiae	NAD+ + an acetylprotein = nicotinamide + O-acetyl-ADP-ribose + a protein	Matches	3.5.1.-
	KLLA0A07249g	7β h				TC Superfamily	2.A.1.#.#
	KLLA0A07359g	4g ( poly(A) polymerase(b)-2.7.7.19(g))	YNL299W	Saccharomyces cerevisiae		Matches	2.7.7.19
	KLLA0A07403g	1a	YNL298W	Saccharomyces cerevisiae		Matches	2.7.11.1
	KLLA0A07557g	1a	YKR089C	Saccharomyces cerevisiae		Matches	3.1.1.3
	KLLA0A07601g	7β h				TC Superfamily	2.A.5.#.#
	KLLA0A07711g	1b	YKR087C	Saccharomyces cerevisiae	Protease that is part of the quality control system in the inner membrane of mitochondria	nrDB	3.4.24.-
	KLLA0A07733g	4a (3.6.4.13)	YKR086W	Saccharomyces cerevisiae		Matches	3.6.4.13
	KLLA0A07843g	1α a	YOR074C	Saccharomyces cerevisiae		Matches	2.1.1.45
	KLLA0A07953g	1a	YOR070C	Saccharomyces cerevisiae		Matches	1.5.1.15
	KLLA0A08316g	4 literature (1.6.5.2) (Tarrío N. et al., 2006)	YMR145C	Saccharomyces cerevisiae		Distinct	1.6.5.2
	KLLA0A08404g	1a	YHR018C	Saccharomyces cerevisiae		Matches	4.3.2.1
	KLLA0A08426g	1a	YHR019C	Saccharomyces cerevisiae		Matches	6.1.1.22
	KLLA0A08448g	1a	YHR020W	Saccharomyces cerevisiae		Matches	6.1.1.15
	KLLA0A08470g	1a	YFR025C	Saccharomyces cerevisiae		nrDB	3.1.3.15
	KLLA0A08492g	1β d	Q99042	Trigonopsis variabilis	after specif blast e=1e-41	nrDB	1.4.3.3
	KLLA0A08580g	1a	YCL004W	Saccharomyces cerevisiae		nrDB	2.7.8.5
	KLLA0A08624g	7β h				TC Superfamily	9.B.82.#.#
	KLLA0A08646g	7b	YNL001W	Saccharomyces cerevisiae		nrDB
	KLLA0A08712g	4g site-specific DNA-methyltransferase (adenine-specific)-2.1.1.72(g))	YGR001C	Saccharomyces cerevisiae		nrDB	2.1.1.72
	KLLA0A08910g	1h (3.6.3.8, 3.A.3.#.#)	YGL006W	Saccharomyces cerevisiae	TC Superfamily	Matches	3.6.3.8, 3.A.3.#.#
	KLLA0A08932g	1a	YAR008W	Saccharomyces cerevisiae		Matches	3.1.27.9
	KLLA0A09031g	1α i(3.6.3.6, 3.A.3.#.#)	YGL008C	Saccharomyces cerevisiae	TC Superfamily	Distinct	3.6.3.6, 3.A.3.#.#
	KLLA0A09075g	4α a (1.3.1.31)	YHR179W	Saccharomyces cerevisiae		Matches	1.3.1.31
	KLLA0A09185g	1α a	YGR254W	Saccharomyces cerevisiae		Matches	4.2.1.11
	KLLA0A09207g	7β h				TC Superfamily	1.A.56.#.#
	KLLA0A09229g	4g (flavin-containing monooxygenase (b) - 1.14.13.8 (g))	YHR176W	Saccharomyces cerevisiae		nrDB	1.14.13.8
	KLLA0A09339g	1α a	YHR183W	Saccharomyces cerevisiae		Matches	1.1.1.44
	KLLA0A09427g	4g (DNA repair enzyme (ATP)(b) - 6.5.1.1 (g))	YGR258C	Saccharomyces cerevisiae		nrDB	6.5.1.1
	KLLA0A09449g	7β h				TC Superfamily	2.A.1.#.#
	KLLA0A09603g	1a	YMR289W	Saccharomyces cerevisiae		nrDB	4.1.3.38
	KLLA0A09625g	1α a	YGR262C	Saccharomyces cerevisiae		Matches	2.7.11.1
	KLLA0A09647g	1a	YGR264C	Saccharomyces cerevisiae		Matches	6.1.1.10
	KLLA0A09669g	4α a (3.6.4.13)	YMR290C	Saccharomyces cerevisiae		Matches	3.6.4.13
	KLLA0A09713g	2a	YMR291W	Saccharomyces cerevisiae		Distinct	2.7.11.1
	KLLA0A09735g	1a	YGR267C	Saccharomyces cerevisiae		Matches	3.5.4.16
	KLLA0A09823g	7b	YGR270W	Saccharomyces cerevisiae		Distinct
	KLLA0A09845g	4g (glutamyl-tRNA(Gln) amidotransferase(d) - 6.3.5.7(g))	YMR293C	Saccharomyces cerevisiae		Matches	6.3.5.7
	KLLA0A09889g	4a (3.6.4.13)	YGR271W	Saccharomyces cerevisiae		Matches	3.6.4.13
	KLLA0A09955g	1a	YMR296C	Saccharomyces cerevisiae		Matches	2.3.1.50
	KLLA0A09977g	1a	YMR297W	Saccharomyces cerevisiae		Distinct	3.4.16.5
	KLLA0A10021g	1a	YGR274C	Saccharomyces cerevisiae		Matches	2.3.1.48
	KLLA0A10065g	4g ( 3'-5'exoribonuclease(e) - 3.1.13.1(g))	YGR276C	Saccharomyces cerevisiae		Matches	3.1.13.1
	KLLA0A10109g	1α a	YMR300C	Saccharomyces cerevisiae		Matches	2.4.2.14
	KLLA0A10131g	7h (3.A.1.#.#)	YMR301C	Saccharomyces cerevisiae	TC Superfamily	nrDB	3.A.1.#.#
	KLLA0A10153g	1a	YMR314W	Saccharomyces cerevisiae		Matches	3.4.25.1
	KLLA0A10175g	1a	YMR313C	Saccharomyces cerevisiae		Matches	3.1.1.3
	KLLA0A10241g	4α g (SET domain histone lysine methyltransferase (b) - 2.1.1.43 (g))	YHR207C	Saccharomyces cerevisiae		nrDB	2.1.1.43
	KLLA0A10285g	1a	YER183C	Saccharomyces cerevisiae		Matches	6.3.3.2
	KLLA0A10307g	1α a	YHR208W	Saccharomyces cerevisiae		Matches	2.6.1.42
	KLLA0A10395g	4g (epoxide hydrolase(e) - 3.3.2.10(g))	YNR064C	Saccharomyces cerevisiae		Matches	3.3.2.10
	KLLA0A10417g	1α a	YIL162W	Saccharomyces cerevisiae		Matches	3.2.1.26
	KLLA0A10439g	7β h				TC Superfamily	2.A.1.#.#
	KLLA0A10549g	1a	YBR046C	Saccharomyces cerevisiae		Matches	1.6.5.5
	KLLA0A10593g	1a	YDR023W	Saccharomyces cerevisiae		Matches	6.1.1.11
	KLLA0A10659g	4α a (3.6.4.13)	YDR021W	Saccharomyces cerevisiae		Matches	3.6.4.13
	KLLA0A10681g	7β h				TC Superfamily	1.F.1.#.#
	KLLA0A10791g	1α a	YFR010W	Saccharomyces cerevisiae		nrDB	3.1.2.15
	KLLA0A10813g	7β h				TC Superfamily	2.A.3.#.#
	KLLA0A10835g	4g (3'-5'exoribonuclease(b)-3.1.13.1(g))	YOL021C	Saccharomyces cerevisiae	Catalytic component of the exosome 3'->5' exoribonuclease complex required for the 3'-processing of the 7S pre-RNA to the mature 5.8S rRNA and for mRNA decay. Has a 3'-5' exonuclease activity. Plays a role in mitotic control	Matches	3.1.13.1
	KLLA0A10857g	7b	YFR009W	Saccharomyces cerevisiae		nrDB
	KLLA0A10945g	4β d (1.14.11.8)	A5DCB6	Saccharomyces cerevisiae		nrDB	1.14.11.8
	KLLA0A11011g	1α a	YCR012W	Saccharomyces cerevisiae		nrDB	2.7.2.3
	KLLA0A11033g	1a	YCR014C	Saccharomyces cerevisiae		nrDB	2.7.7.7
	KLLA0A11110g	4 literature, KLULA ANNOTATION literature (Baruffini et al, 2006)		Kluyveromyces lactis	BRENDA FLAGED - HGT1 klla	TC Number	2.7.1.69, 2.A.1.1.39
	KLLA0A11176g	1α a	YEL011W	Saccharomyces cerevisiae		Matches	2.4.1.18
	KLLA0A11198g	1α a	YEL012W	Saccharomyces cerevisiae		Matches	6.3.2.19
	KLLA0A11330g	7b	YCR027C	Saccharomyces cerevisiae		nrDB
	KLLA0A11352g	1β d	P50167	Scheffersomyces stipitis	after specif blast e=1e-75	nrDB	1.1.1.250
	KLLA0A11374g	5,6 a (3.6.1.9)	YCR026C	Saccharomyces cerevisiae		Matches	3.1.4.1, 3.6.1.9
	KLLA0A11462g	4g (E3 ubiquitin ligase - 6.3.2.19 (g))	YEL019C	Saccharomyces cerevisiae		Yeast	6.3.2.19
	KLLA0A11484g	1a	YCR024C	Saccharomyces cerevisiae		Matches	6.1.1.22
	KLLA0A11528g	7b	YNL151C	Saccharomyces cerevisiae		nrDB
	KLLA0A11704g	1α a	YNL135C	Saccharomyces cerevisiae		Matches	5.2.1.8
	KLLA0A11770g	7β h				TC Superfamily	2.A.3.#.#
	KLLA0A11858g	1α a	YGR192C	Saccharomyces cerevisiae		Matches	1.2.1.12
	KLLA0A12089g	7β c	Q5WCY3	Bacillus clausii (strain KSM-K16)		nrDB
	KLLA0B00143g	7β h				TC Superfamily	2.A.1.#.#
	KLLA0B00242g	5,6 a(3.2.1.10)	YOL157C	Saccharomyces cerevisiae		Matches	3.2.1.10, 3.2.1.20
	KLLA0B00264g	7β h				TC Superfamily	2.A.1.#.#
	KLLA0B00286g	1α a	YDR432W	Saccharomyces cerevisiae		Matches	3.1.3.2
	KLLA0B00352g	7β h				TC Superfamily	2.A.1.#.#
	KLLA0B00385g	7β h				TC Superfamily	2.A.3.#.#
	KLLA0B00407g	1a	YNR057C	Saccharomyces cerevisiae		Matches	6.3.3.3
	KLLA0B00429g	1a	YNR058W	Saccharomyces cerevisiae		Matches	2.6.1.62
	KLLA0B00451g	1β d	P14940	Cupriavidus necator	after specif blast e=2e-44	nrDB	1.1.1.1
	KLLA0B00473g	4β g (DELTA12-fatty-acid desaturase (e)-1.14.19.6 (g))	P59668	Mortierella isabellina	after specif blast e=9e-78	nrDB	1.14.19.6
	KLLA0B00539g	7b	YGL119W	Saccharomyces cerevisiae		nrDB
	KLLA0B00561g	4a (3.6.4.13)	YGL120C	Saccharomyces cerevisiae		Matches	3.6.4.13
	KLLA0B00737g	1α b	YGL211W	Saccharomyces cerevisiae	Plays a central role in 2-thiolation of mcm5S2U at tRNA wobble positions of tRNA(Lys), tRNA(Glu) and tRNA(Gln)	nrDB	2.7.7.-
	KLLA0B00891g	7α b	YML010W	Saccharomyces cerevisiae		nrDB
	KLLA0B00957g	1α b	YDR430C	Saccharomyces cerevisiae	ATP-independent protease that degrades mitochondrial transit peptides after their cleavage	Matches	3.4.24.-
	KLLA0B01023g	4g (tRNA (uracil-5-)-methyltransferase(b) - 2.1.1.35 (g))	YML014W	Saccharomyces cerevisiae		Matches	2.1.1.35
	KLLA0B01089g	1α b	YDR435C	Saccharomyces cerevisiae	Methylates the carboxyl group of the C-terminal leucine residue of protein phosphatase 2A catalytic subunits to form alpha-leucine ester residues	Matches	2.1.1.-
	KLLA0B01111g	1α a	YML016C	Saccharomyces cerevisiae		Matches	3.1.3.16
	KLLA0B01177g	7β h				TC Superfamily	2.A.7.#.#
	KLLA0B01199g	1a	YML019W	Saccharomyces cerevisiae		Matches	2.4.1.119
	KLLA0B01265g	4g (Uracil-DNA glycosylase(b) - 3.2.2.27 (g))	YML021C	Saccharomyces cerevisiae		Matches	3.2.2.27
	KLLA0B01287g	1α a	YDR440W	Saccharomyces cerevisiae		Matches	2.1.1.43
	KLLA0B01309g	1α a	YML022W	Saccharomyces cerevisiae		Matches	2.4.2.7
	KLLA0B01375g	1b	YDR444W	Saccharomyces cerevisiae	protein of unknown function	Matches	3.1.-.-
	KLLA0B01397g	1a	YDL147C	Saccharomyces cerevisiae		Matches	1.1.2.4
	KLLA0B01496g	7b	YDR448W	Saccharomyces cerevisiae		nrDB
	KLLA0B01606g	1α a	YDR452W	Saccharomyces cerevisiae	cerevisiae homolog has exo activity also	Distinct	3.6.1.10
	KLLA0B01628g	1a	YML028W	Saccharomyces cerevisiae		Matches	1.11.1.15
	KLLA0B01694g	1a	YDR454C	Saccharomyces cerevisiae		Matches	2.7.4.8
	KLLA0B01738g	7β h				TC Superfamily	2.A.36.#.#
	KLLA0B01760g	7β h				TC Superfamily	9.A.14.#.#
	KLLA0B01804g	4g (E3 ubiquitin ligase - 6.3.2.19 (g))	YDR457W	Saccharomyces cerevisiae		Matches	6.3.2.19
	KLLA0B01892g	1α a (Lon protease(b) - 3.4.21.53 (g) )	YBL022C	Saccharomyces cerevisiae		Distinct	3.4.21.53
	KLLA0B01958g	7b	YGL137W	Saccharomyces cerevisiae		nrDB
	KLLA0B01980g	1b	YGL136C	Saccharomyces cerevisiae	S-adenosyl-L-methionine + rRNA = S-adenosyl-L-homocysteine + rRNA containing 2'-O-methyluridine	Matches	2.1.1.168
	KLLA0B02046g	4α g (small GTPase(b)-3.6.5.2(g))	YPL218W	Saccharomyces cerevisiae		Matches	3.6.5.2
	KLLA0B02134g	5,6 a (2.5.1.3)	YPL214C	Saccharomyces cerevisiae		Matches	2.5.1.3, 2.7.1.50
	KLLA0B02200g	1α a	YGL130W	Saccharomyces cerevisiae		Matches	2.7.7.50
	KLLA0B02244g	4α b (5.4.99.12 (g))	YPL212C	Saccharomyces cerevisiae		Matches	5.4.99.12
	KLLA0B02310g	4α a (3.6.4.13)	YGL064C	Saccharomyces cerevisiae		Matches	3.6.4.13
	KLLA0B02332g	1α d	YPL209C	Saccharomyces cerevisiae		Matches	2.7.11.1
	KLLA0B02354g	1b	YPL208W	Saccharomyces cerevisiae	Methylarginine transferase which mediates dimethylation of Lys residues of ribosomal protein L23	Matches	2.1.1.-
	KLLA0B02420g	1α a	YGL065C	Saccharomyces cerevisiae		Matches	2.4.1.132, 2.4.1.257
	KLLA0B02464g	1a	YPL206C	Saccharomyces cerevisiae		Matches	3.1.4.46
	KLLA0B02563g	7b	YKL188C	Saccharomyces cerevisiae		nrDB
	KLLA0B02673g	1a	YKL184W	Saccharomyces cerevisiae		Matches	4.1.1.17
	KLLA0B02717g	1a	YKL182W	Saccharomyces cerevisiae		Distinct	2.3.1.86, 4.2.1.61, 1.3.1.9, 2.3.1.38, 2.3.1.39, 3.1.2.14
	KLLA0B02783g	1α a	YKL181W	Saccharomyces cerevisiae		Matches	2.7.6.1
	KLLA0B02805g	1g (inositol hexakisphosphate and diphosphoinositol-pentakisphosphate kinase(g))	YLR410W	Saccharomyces cerevisiae		nrDB	2.7.4.21, 2.7.4.24
	KLLA0B02959g	1α b	YLR405W	Saccharomyces cerevisiae	Catalyzes the synthesis of dihydrouridine, a modified base found in the D-loop of most tRNAs	Matches	1.-.-.-
	KLLA0B02981g	4α g (E3 ubiquitin-protein ligase(b)-6.3.2.19(g))	YDL074C	Saccharomyces cerevisiae		Matches	6.3.2.19
	KLLA0B03069g	1α b	YLR401C	Saccharomyces cerevisiae	Catalyzes the synthesis of dihydrouridine, a modified base found in the D-loop of most tRNAs	nrDB	1.-.-.-
	KLLA0B03091g	7β h				TC Superfamily	3.A.5.#.#
	KLLA0B03135g	1α b	YOR320C	Saccharomyces cerevisiae	N-acetylglucosaminyltransferase involved in the Golgi-specific modification of N-linked glycans	Matches	2.4.1.-
	KLLA0B03157g	KLULA ANNOTATION		Kluyveromyces lactis	MNN2 klla	TC Number	2.A.7.10.1
	KLLA0B03179g	4a (3.6.4.13)	YLR398C	Saccharomyces cerevisiae		Matches	3.6.4.13
	KLLA0B03234g	7b	YLR397C	Saccharomyces cerevisiae		Distinct
	KLLA0B03289g	1α a,h (1.9.3.1, 3.D.4.#.#)	YDL067C	Saccharomyces cerevisiae	TC Superfamily	nrDB	1.9.3.1, 3.D.4.#.#
	KLLA0B03311g	1 a,h (1.9.3.1, 3.D.4.#.#)	YLR395C	Saccharomyces cerevisiae	TC Superfamily - after specific blast 6.0e-18	nrDB	1.9.3.1, 3.D.4.#.#
	KLLA0B03355g	1α a	YDL066W	Saccharomyces cerevisiae		Matches	1.1.1.42
	KLLA0B03377g	1a	YPR183W	Saccharomyces cerevisiae		Matches	2.4.1.83
	KLLA0B03476g	7b	YPR187W	Saccharomyces cerevisiae		nrDB
	KLLA0B03542g	7α b	YPR190C	Saccharomyces cerevisiae		nrDB
	KLLA0B03564g	7α g	YPR191W	Saccharomyces cerevisiae		nrDB
	KLLA0B03586g	1a	YHR205W	Saccharomyces cerevisiae		Matches	2.7.11.1
	KLLA0B03608g	1b	YHR204W	Saccharomyces cerevisiae	Alpha-mannosidase-like protein involved in endoplasmic reticulum-associated degradation	Matches	3.2.1.-
	KLLA0B03674g	7b	YHR202W	Saccharomyces cerevisiae		nrDB
	KLLA0B03762g	1a	YJR143C	Saccharomyces cerevisiae		Matches	2.4.1.109
	KLLA0B03784g	1β d	YJR142W	Saccharomyces cerevisiae	after specif blast e=2e-113	nrDB	2.7.6.2
	KLLA0B03806g	1a	YHR201C	Saccharomyces cerevisiae		Matches	3.6.1.11
	KLLA0B03872g	1α a	YJR139C	Saccharomyces cerevisiae		Matches	1.1.1.3
	KLLA0B03938g	1a	YJR137C	Saccharomyces cerevisiae		nrDB	1.8.1.2
	KLLA0B04004g	4,5β d (2.7.1.83, 3.2.-.-)	Q9USY1	Schizosaccharomyces pombe	after specif blast e=5e-105	nrDB	2.7.1.83, 3.2.-.-
	KLLA0B04158g	4g (xanthine phosphoribosyltransferase(b)-2.4.2.22(g))	YJR133W	Saccharomyces cerevisiae		Matches	2.4.2.22
	KLLA0B04356g	1a	YJR131W	Saccharomyces cerevisiae		Matches	3.2.1.113
	KLLA0B04378g	1a	YJR130C	Saccharomyces cerevisiae		Matches	2.5.1.48
	KLLA0B04400g	1 c,h (3.6.3.14, 3.A.8.#.#)	YML081C-A	Saccharomyces cerevisiae	TC Superfamily	nrDB	3.6.3.14, 3.A.8.#.#
	KLLA0B04422g	1a	YIR029W	Saccharomyces cerevisiae		Matches	3.5.3.4
	KLLA0B04499g	1b	YML080W	Saccharomyces cerevisiae	Catalyzes the synthesis of dihydrouridine, a modified base found in the D-loop of most tRNAs	Matches	1.-.-.-
	KLLA0B04543g	2b	YJR126C	Saccharomyces cerevisiae	Not yet known. Essential for viability	Distinct	3.4.-.-
	KLLA0B04565g	1α a	YML078W	Saccharomyces cerevisiae		Matches	5.2.1.8
	KLLA0B04642g	1 a,h (1.1.1.34, 2.A.6.#.#)	YML075C	Saccharomyces cerevisiae	TC Superfamily	Matches	1.1.1.34, 2.A.6.#.#
	KLLA0B04664g	1α a	YML074C	Saccharomyces cerevisiae		Matches	5.2.1.8
	KLLA0B04708g	7b	YML072C	Saccharomyces cerevisiae		nrDB
	KLLA0B04752g	1a	YLR447C	Saccharomyces cerevisiae		Matches	3.6.3.14
	KLLA0B04884g	1a	YML070W	Saccharomyces cerevisiae		Matches	2.7.1.29
	KLLA0B04906g	7b	YML069W	Saccharomyces cerevisiae		nrDB
	KLLA0B05137g	4a (3.6.4.12 (g))	YML061C	Saccharomyces cerevisiae		Matches	3.6.4.12
	KLLA0B05159g	5,6 a (8-oxoguanine DNA glycosylase(b)-3.2.2.23(g))	YML060W	Saccharomyces cerevisiae		Matches	3.2.2.23, 4.2.99.18
	KLLA0B05225g	1α a	YML059C	Saccharomyces cerevisiae		Matches	3.1.1.5
	KLLA0B05247g	1a	YLR438W	Saccharomyces cerevisiae		Distinct	2.6.1.13
	KLLA0B05489g	1α a	YML057W	Saccharomyces cerevisiae		Matches	3.1.3.16
	KLLA0B05511g	1α a	YML056C	Saccharomyces cerevisiae		Matches	1.1.1.205
	KLLA0B05555g	4g (DNA repair enzyme (ATP)(b) - 6.5.1.1 (g))	YLR430W	Saccharomyces cerevisiae		Matches	6.5.1.1
	KLLA0B05577g	1α a	YOR151C	Saccharomyces cerevisiae		Matches	2.7.7.6
	KLLA0B05687g	1a	YGR036C	Saccharomyces cerevisiae		Matches	3.6.1.43
	KLLA0B05709g	3a	YLR345W	Saccharomyces cerevisiae		Distinct	2.7.1.105, 3.1.3.46
	KLLA0B05786g	7β h				TC Superfamily	3.A.8.#.#
	KLLA0B05841g	1a	YLR342W	Saccharomyces cerevisiae		Matches	2.4.1.34
	KLLA0B05863g	1f	YGR031W	Saccharomyces cerevisiae	Protein of unknown function	nrDB	3.1.-.-
	KLLA0B05918g	7b	YLR340W	Saccharomyces cerevisiae		nrDB
	KLLA0B05973g	1a	YGR030C	Saccharomyces cerevisiae		nrDB	3.1.26.5
	KLLA0B06061g	4a (1.8.3.2)	YGR029W	Saccharomyces cerevisiae		Matches	1.8.3.2
	KLLA0B06094g	7b	YGR028W	Saccharomyces cerevisiae		nrDB
	KLLA0B06237g	1α b	YGR024C	Saccharomyces cerevisiae		Matches	2.7.7.-
	KLLA0B06303g	1α a	YPR010C	Saccharomyces cerevisiae		Matches	2.7.7.6
	KLLA0B06391g	1f	YKL094W	Saccharomyces cerevisiae	Serine hydrolase of unknown specificity	nrDB	3.1.-.-
	KLLA0B06435g	4g (ATP/dATP-dependent RNA helicase(b)-3.6.4.13(g))	YMR080C	Saccharomyces cerevisiae		Matches	3.6.4.13
	KLLA0B06501g	1a	YJR059W	Saccharomyces cerevisiae		Matches	2.7.11.1
	KLLA0B06523g	7b	YKL197C	Saccharomyces cerevisiae		Distinct
	KLLA0B06556g	3a	YJR057W	Saccharomyces cerevisiae		Distinct	2.7.4.9, 2.7.4.13
	KLLA0B06622g	1α a	YFR028C	Saccharomyces cerevisiae		nrDB	3.1.3.48
	KLLA0B06644g	1α b	YFR027W	Saccharomyces cerevisiae	Required for establishment of sister chromatid cohesion during S phase	nrDB	2.3.1.-
	KLLA0B06710g	1a	YDR020C	Saccharomyces cerevisiae		Matches	2.7.1.48
	KLLA0B06754g	1α a	YDR019C	Saccharomyces cerevisiae		Matches	2.1.2.10
	KLLA0B06776g	7β h				TC Superfamily	2.A.3.#.#
	KLLA0B06798g	7β h				TC Superfamily	2.A.1.#.#
	KLLA0B06820g	1b	YBR042C	Saccharomyces cerevisiae	Overexpression has an effect on chromosome stability	Matches	2.3.-.-
	KLLA0B06842g	7h (4.C.1.#.#)	YBR0411	Saccharomyces cerevisiae	TC Superfamily	nrDB	4.C.1.#.#
	KLLA0B06864g	7β h				TC Superfamily	9.A.46.#.#
	KLLA0B06886g	1α a	YBR039W	Saccharomyces cerevisiae		Matches	3.6.3.14
	KLLA0B06952g	1a	YDR017C	Saccharomyces cerevisiae		Matches	2.7.4.21
	KLLA0B07062g	1a	YBR035C	Saccharomyces cerevisiae		Matches	1.4.3.5
	KLLA0B07117g	1b	YBR034C	Saccharomyces cerevisiae	Methylates arginines in a variety of RNA-binding proteins. Methylates NOP3	Matches	2.1.1.-
	KLLA0B07205g	1a	YKL166C	Saccharomyces cerevisiae		Distinct	2.7.11.11
	KLLA0B07227g	7β h				TC Superfamily	2.A.1.#.#
	KLLA0B07249g	1α b,h (2.-.-.-, 9.A.6.#.#)	YKL165C	Saccharomyces cerevisiae	TC Superfamily - Ethanolamine phosphate transferase involved in glycosylphosphatidylinositol-anchor biosynthesis	Matches	2.-.-.-, 9.A.6.#.#
	KLLA0B07513g	1a	YJL155C	Saccharomyces cerevisiae		Matches	3.1.3.46
	KLLA0B07557g	1α a	YKR066C	Saccharomyces cerevisiae		Matches	1.11.1.5
	KLLA0B07579g	1a	YJL187C	Saccharomyces cerevisiae		Matches	2.7.11.1
	KLLA0B07689g	7β h				TC Superfamily	2.A.7.#.#
	KLLA0B07733g	1a	YOL097C	Saccharomyces cerevisiae		Matches	6.1.1.2
	KLLA0B07755g	1d	YDR487C	Saccharomyces cerevisiae	WRONG EC NUMBER SELECTED ON COMPARISON :S (3.5.4.25) MERLIN SELECTED THE CORRECT ONE	nrDB	4.1.99.12
	KLLA0B07843g	7b	YLR369W	Saccharomyces cerevisiae		nrDB
	KLLA0B07953g	7β h				TC Superfamily	2.A.1.#.#
	KLLA0B08063g	1a	YGR061C	Saccharomyces cerevisiae		Matches	6.3.5.3
	KLLA0B08085g	1a	YGR060W	Saccharomyces cerevisiae		Matches	1.14.13.72
	KLLA0B08129g	7b	YGR059W	Saccharomyces cerevisiae		nrDB
	KLLA0B08217g	4 a,h (3.6.3.1, 3.A.3.#.#)	YOR291W	Saccharomyces cerevisiae	TC Superfamily	Matches	3.6.3.1, 3.A.3.#.#
	KLLA0B08327g	4b (3.6.4.-)	YOR290C	Saccharomyces cerevisiae	Involved in transcriptional activation	Matches	3.6.4.-
	KLLA0B08371g	1b	YMR226C	Saccharomyces cerevisiae	NADP(+)-dependent dehydrogenase; acts on serine, L-allo-threonine, and other 3-hydroxy acids	Matches	1.-.-.-
	KLLA0B08437g	1a	YPR062W	Saccharomyces cerevisiae		Matches	3.5.4.1
	KLLA0B08481g	1a	YPR060C	Saccharomyces cerevisiae		Matches	5.4.99.5
	KLLA0B08712g	1 a,h (1.9.3.1, 3.D.4.#.#)	YMR256C	Saccharomyces cerevisiae	TC Superfamily	nrDB	1.9.3.1, 3.D.4.#.#
	KLLA0B08800g	1a	YDR242W	Saccharomyces cerevisiae		Matches	3.5.1.4
	KLLA0B08822g	1α a	YBR126C	Saccharomyces cerevisiae		Distinct	2.4.1.15
	KLLA0B08844g	1a	YBR125C	Saccharomyces cerevisiae		Matches	3.1.3.16
	KLLA0B08932g	1a	YBR121C	Saccharomyces cerevisiae		Matches	6.1.1.14
	KLLA0B09064g	5,6α a (1.1.1.1, 1.1.1.2)	YMR083W	Saccharomyces cerevisiae		Matches	1.1.1.1, 1.1.1.2
	KLLA0B09152g	1α a	YPR074C	Saccharomyces cerevisiae		Matches	2.2.1.1
	KLLA0B09174g	5,6 a (3.1.3.48)	YPR073C	Saccharomyces cerevisiae		Matches	3.1.3.2, 3.1.3.48
	KLLA0B09218g	1α a	YBR115C	Saccharomyces cerevisiae		Matches	1.2.1.31
	KLLA0B09240g	4g (DNA repair enzyme (ATP)(b) - 6.5.1.1 (g))	YBR114W	Saccharomyces cerevisiae		Matches	6.5.1.1
	KLLA0B09306g	1a	YBR111C	Saccharomyces cerevisiae		Matches	3.6.1.13
	KLLA0B09372g	1a	YPR069C	Saccharomyces cerevisiae		Distinct	2.5.1.16
	KLLA0B09394g	1a	YPR068C	Saccharomyces cerevisiae		nrDB	3.5.1.98
	KLLA0B09405g	1α a	YBR110W	Saccharomyces cerevisiae		Matches	2.4.1.142
	KLLA0B09526g	1b	YPR066W	Saccharomyces cerevisiae	Catalytic subunit of the dimeric UBA3-ULA1 E1 enzyme	Matches	6.3.2.-
	KLLA0B09658g	1a	YPR127W	Saccharomyces cerevisiae		Matches	1.1.1.65
	KLLA0B09680g	1α a	YBR163W	Saccharomyces cerevisiae		Matches	3.1.11.5
	KLLA0B09702g	7h (3.A.1.#.#)	YPL058C	Saccharomyces cerevisiae	TC Superfamily - ATP-binding cassette (ABC) superfamily	nrDB	3.A.1.#.#
	KLLA0B09724g	7h (3.D.1.#.#)	YBR162W-A	Saccharomyces cerevisiae	TC Superfamily	nrDB	3.D.1.#.#
	KLLA0B09768g	4b (2.4.-.-)	YPL057C	Saccharomyces cerevisiae	Involved in the synthesis of mannosyl phosphorylinositol ceramide	Matches	2.4.-.-
	KLLA0B09790g	1a	YBR160W	Saccharomyces cerevisiae		Distinct	2.7.11.22
	KLLA0B09812g	4α g (3-ketoacyl-CoA reductase (f) - 1.1.1.35 (g) )	YBR159W	Saccharomyces cerevisiae		Distinct	1.1.1.35
	KLLA0B09922g	7β h				TC Superfamily	2.A.3.#.#
	KLLA0B09988g	1a	YDR483W	Saccharomyces cerevisiae		Matches	2.4.1.131
	KLLA0B10010g	7β h				TC Superfamily	1.A.8.#.#
	KLLA0B10175g	1a	YHR072W	Saccharomyces cerevisiae		Matches	5.4.99.7
	KLLA0B10538g	5,6 a (2.3.1.42)	YBL011W	Saccharomyces cerevisiae		Matches	2.3.1.15, 2.3.1.42
	KLLA0B10692g	1a	YPR167C	Saccharomyces cerevisiae		Matches	1.8.4.8
	KLLA0B10769g	7β h				TC Superfamily	3.D.4.#.#
	KLLA0B10824g	1a	YPR172W	Saccharomyces cerevisiae		Matches	1.4.3.5
	KLLA0B10846g	7b	YPR173C	Saccharomyces cerevisiae		Distinct
	KLLA0B10868g	1α a	YPR145W	Saccharomyces cerevisiae		Matches	6.3.5.4
	KLLA0B10912g	1α a	YGR123C	Saccharomyces cerevisiae		Matches	3.1.3.16
	KLLA0B10978g	1a	YPR140W	Saccharomyces cerevisiae		Matches	2.3.1.23
	KLLA0B11033g	7β h				TC Superfamily	1.A.11.#.#
	KLLA0B11187g	7h (3.A.8.#.#)	YPR133W-A	Saccharomyces cerevisiae	TC Superfamily	nrDB	3.A.8.#.#
	KLLA0B11275g	4a (2.3.1.88)	YPR131C	Saccharomyces cerevisiae		nrDB	2.3.1.88
	KLLA0B11319g	7β h				TC Superfamily	2.A.29.#.#
	KLLA0B11341g	7β h				TC Superfamily	2.A.97.#.#
	KLLA0B11407g	7β h				TC Superfamily	1.A.56.#.#
	KLLA0B11451g	7β h				TC Superfamily	3.D.4.#.#
	KLLA0B11572g	1a	YER015W	Saccharomyces cerevisiae		Matches	6.2.1.3
	KLLA0B11616g	1a	YER014W	Saccharomyces cerevisiae		Matches	1.3.3.4
	KLLA0B11638g	4a (3.6.4.13)	YER013W	Saccharomyces cerevisiae		Matches	3.6.4.13
	KLLA0B11660g	1a	YER012W	Saccharomyces cerevisiae		Matches	3.4.25.1
	KLLA0B11682g	1α b	YIR008C	Saccharomyces cerevisiae	DNA primase is the polymerase that synthesizes small RNA primers for the Okazaki fragments made during discontinuous DNA replication	Matches	2.7.7.-
	KLLA0B11704g	1b	YIR007W	Saccharomyces cerevisiae	Belongs to the glycosyl hydrolase 5 (cellulase A) family	Matches	3.2.1.-
	KLLA0B11748g	7β h				TC Superfamily	2.A.97.#.#
	KLLA0B11792g	1a	YIR015W	Saccharomyces cerevisiae		nrDB	3.1.26.5
	KLLA0B11836g	1a	YOL038W	Saccharomyces cerevisiae		Matches	3.4.25.1
	KLLA0B11902g	1a	YHR030C	Saccharomyces cerevisiae		Matches	2.7.11.24
	KLLA0B11924g	1a	YBR097W	Saccharomyces cerevisiae		Matches	2.7.11.1
	KLLA0B11946g	1a	YPR054W	Saccharomyces cerevisiae		Matches	2.7.11.24
	KLLA0B12012g	4g ( Tubulin-tyrosine ligase(b)-6.3.2.25(g))	YBR094W	Saccharomyces cerevisiae		nrDB	6.3.2.25
	KLLA0B12100g	2a	YPR051W	Saccharomyces cerevisiae		Distinct	2.3.1.88
	KLLA0B12155g	1α b	YPR048W	Saccharomyces cerevisiae	Probable oxidoreductase which may be involved in DNA replication	Matches	1.-.-.-
	KLLA0B12177g	1a	YPR047W	Saccharomyces cerevisiae		nrDB	6.1.1.20
	KLLA0B12309g	7b	YBL035C	Saccharomyces cerevisiae		nrDB
	KLLA0B12375g	1α a	YBL033C	Saccharomyces cerevisiae		Matches	3.5.4.25
	KLLA0B12397g	1α a	YKL134C	Saccharomyces cerevisiae		Matches	3.4.24.59
	KLLA0B12463g	1a	YMR113W	Saccharomyces cerevisiae		Matches	6.3.2.17
	KLLA0B12540g	4g (fatty aldehyde dehydrogenase (f) - 1.2.1.48 (g) )	YMR110C	Saccharomyces cerevisiae		Distinct	1.2.1.48
	KLLA0B12584g	1α a	YMR108W	Saccharomyces cerevisiae		Matches	2.2.1.6
	KLLA0B12694g	1a	YMR105C	Saccharomyces cerevisiae		Matches	5.4.2.2
	KLLA0B12716g	1a	YKL126W	Saccharomyces cerevisiae		Matches	2.7.11.1
	KLLA0B12826g	7β h				TC Superfamily	2.A.29.#.#
	KLLA0B12848g	1b	YMR101C	Saccharomyces cerevisiae	Could be a cis-prenyl transferase that adds multiple copies of isopentenyl pyrophosphate (ipp) to farnesyl pyrophosphate (FPP) to produce dehydrodolichyl diphosphate (DeDol-PP).	Matches	2.5.1.-
	KLLA0B12914g	4d (3.5.1.-)	YGR110W	Saccharomyces cerevisiae	cardiolipin-specific phospholipase which deacylates de novo synthesized cardiolipin	nrDB	3.5.1.-
	KLLA0B12936g	1a	YOR317W	Saccharomyces cerevisiae		Matches	6.2.1.3
	KLLA0B12958g	1a	YMR234W	Saccharomyces cerevisiae		Matches	3.1.26.4
	KLLA0B12980g	7β d	Q9P5M9	Schizosaccharomyces pombe	after specif blast e=1e-68	nrDB
	KLLA0B13112g	2a	YLR362W	Saccharomyces cerevisiae		Distinct	2.7.11.25
	KLLA0B13134g	1b	YLR361C	Saccharomyces cerevisiae	Required for cell cycle progression. Has a role in the completion of START	Matches	3.1.-.-
	KLLA0B13189g	1a	YLR359W	Saccharomyces cerevisiae		Matches	4.3.2.2
	KLLA0B13233g	7β h				TC Superfamily	2.A.3.#.#
	KLLA0B13255g	1a	YKR002W	Saccharomyces cerevisiae		Matches	2.7.7.19
	KLLA0B13277g	7b	YKR001C	Saccharomyces cerevisiae		Matches
	KLLA0B13321g	1α a	YKL001C	Saccharomyces cerevisiae		Matches	2.7.1.25
	KLLA0B13387g	1b	YKL004W	Saccharomyces cerevisiae	Catalyzes the addition of a phosphorylinositol group	nrDB	2.-.-.-
	KLLA0B13431g	7β h				TC Superfamily	3.C.1.#.#
	KLLA0B13497g	1a	YKL008C	Saccharomyces cerevisiae		nrDB	2.3.1.24
	KLLA0B13585g	7b	YKL010C	Saccharomyces cerevisiae		nrDB
	KLLA0B13607g	1α a	YHL007C	Saccharomyces cerevisiae		Matches	2.7.11.1
	KLLA0B13739g	7b	YMR078C	Saccharomyces cerevisiae		nrDB
	KLLA0B13816g	1b	YJR062C	Saccharomyces cerevisiae	Deamidates N-terminal Asn and Gln. Component of a targeting complex in the N-end rule pathway.	Matches	3.5.1.-
	KLLA0B13860g	1α a	YJR063W	Saccharomyces cerevisiae		nrDB	2.7.7.6
	KLLA0B13926g	5,6 d (2.7.1.49)	YPL258C	Saccharomyces cerevisiae		Matches	2.7.4.7, 2.7.1.49
	KLLA0B13948g	4a (2.7.11.1, 2.7.1.67)	YKL203C	Saccharomyces cerevisiae		Matches	2.7.11.1, 2.7.1.67
	KLLA0B13992g	7b	YJR068W	Saccharomyces cerevisiae		nrDB
	KLLA0B14058g	7b	YJR069C	Saccharomyces cerevisiae		nrDB
	KLLA0B14080g	1α a	YJR070C	Saccharomyces cerevisiae		Matches	1.14.99.29
	KLLA0B14124g	1b	YJR072C	Saccharomyces cerevisiae	GTPase essential for viability	Matches	3.6.-.-
	KLLA0B14234g	3a	YJR073C	Saccharomyces cerevisiae		Distinct	2.1.1.16, 2.1.1.71
	KLLA0B14256g	4 a,h (3.6.3.48, 3.A.1.#.#)	YKL209C	Saccharomyces cerevisiae	TC Superfamily	nrDB	3.6.3.48, 3.A.1.#.#
	KLLA0B14278g	7α b	YKL210W	Saccharomyces cerevisiae		nrDB
	KLLA0B14322g	1a	YGL038C	Saccharomyces cerevisiae		Matches	2.4.1.232
	KLLA0B14366g	6a (4.1.1.48)	YKL211C	Saccharomyces cerevisiae		Distinct	4.1.3.27, 4.1.1.48
	KLLA0B14388g	4a (phosphatidylinositol-4-phosphate phosphatase (g) - 3.1.3.B4, 3.1.3.64 )	YKL212W	Saccharomyces cerevisiae	Phosphoinositide phosphatase that hydrolyzes PtdIns3P and PtdIns4P	Matches	3.1.3.B4, 3.1.3.64
	KLLA0B14410g	7b	YKL213C	Saccharomyces cerevisiae		nrDB
	KLLA0B14476g	1a	YGR234W	Saccharomyces cerevisiae		Matches	1.14.12.17
	KLLA0B14619g	1a	YHR176W	Saccharomyces cerevisiae	after specif blast e = 6e-21	nrDB	1.14.13.8
	KLLA0B14685g	7h (2.A.3.#.#)	YOR348C	Saccharomyces cerevisiae	TC Superfamily	nrDB	2.A.3.#.#
	KLLA0B14707g	4g (glycerol dehydrogenase (NADP+)(b)-1.1.1.72(g))	YOR120W	Saccharomyces cerevisiae		Matches	1.1.1.72
	KLLA0B14729g	4d (2.6.1.11)	YOL140W	Saccharomyces cerevisiae	after specif blast e = 1e-27	nrDB	2.6.1.11
	KLLA0B14795g	1a	YML054C	Saccharomyces cerevisiae		Matches	1.1.2.3
	KLLA0B14839g	1α,9 d	Q8X176	Neosartorya fumigata	after specif blast e = 2e-122	nrDB	3.1.3.2
	KLLA0B14861g	KLULA ANNOTATION		Kluyveromyces lactis	LAC12 klla	TC Number	2.A.1.1.9
	KLLA0B14883g	1α,9 d	P06864	Escherichia coli (strain K12)	after specif blast e = 3e-160	nrDB	3.2.1.23
	KLLA0C00132g	7β h				TC Superfamily	2.A.1.#.#
	KLLA0C00220g	7β h				TC Superfamily	2.A.1.#.#
	KLLA0C00286g	7β d	P54950	Bacillus subtilis	after specif blast e = 8e-63	nrDB
	KLLA0C00440g	5d (4.3.1.19)	YCL064C	Saccharomyces cerevisiae		nrDB	4.3.1.17, 4.3.1.19
	KLLA0C00550g	7β h				TC Superfamily	3.A.2.#.#
	KLLA0C00572g	1a	YCL057W	Saccharomyces cerevisiae		Matches	3.4.24.37
	KLLA0C00715g	1β d	P0A9H8	Escherichia coli O6	after specif blast e = 8e-32	nrDB	2.1.1.79
	KLLA0C00737g	1α g	YCL054W	Saccharomyces cerevisiae		Matches	2.1.1.-
	KLLA0C00825g	7α g	YDR529C	Saccharomyces cerevisiae		nrDB
	KLLA0C00847g	1α a	YCL50C	Saccharomyces cerevisiae		Matches	2.7.7.53
	KLLA0C00869g	1a	YDR531W	Saccharomyces cerevisiae		Matches	2.7.1.33
	KLLA0C00935g	7β h				TC Superfamily	9.B.12.#.#
	KLLA0C00957g	7β h				TC Superfamily	3.A.2.#.#
	KLLA0C00979g	1a	YDR523C	Saccharomyces cerevisiae		Matches	2.7.11.1
	KLLA0C01045g	1α a	YDR519W	Saccharomyces cerevisiae		Matches	5.2.1.8
	KLLA0C01111g	1α a	YCL043C	Saccharomyces cerevisiae		Matches	5.3.4.1
	KLLA0C01155g	2α a	YCL40W	Saccharomyces cerevisiae		Distinct	2.7.1.2
	KLLA0C01188g	7β h				TC Superfamily	2.A.1.#.#
	KLLA0C01342g	4g (methionine-R-sulfoxide reductase (b)-1.8.4.12 (g))	YCL033C	Saccharomyces cerevisiae		nrDB	1.8.4.12
	KLLA0C01452g	1α a	YCL030C	Saccharomyces cerevisiae		nrDB	3.5.4.19, 3.6.1.31, 1.1.1.23
	KLLA0C01606g	7β h				TC Superfamily	2.A.3.#.#
	KLLA0C01650g	1a	YDR507C	Saccharomyces cerevisiae		Matches	2.7.11.1
	KLLA0C01672g	4a (1.6.99.1)	YPL171C	Saccharomyces cerevisiae	after specif blast e = 1e-15	nrDB	1.6.99.1
	KLLA0C01694g	1b	YDR506C	Saccharomyces cerevisiae	Could be a iron transport multicopper oxidase, which is required for Fe2+ high affinity uptake	Matches	1.-.-.-
	KLLA0C01760g	5g (lipid phosphate phosphatase - 3.1.3.4 (g) )	YDR503C	Saccharomyces cerevisiae	Diacylglycerol pyrophosphate + H2O = phosphatidate + phosphate	Matches	3.1.3.4, 3.1.3.-
	KLLA0C01782g	1α a	YDR502C	Saccharomyces cerevisiae		Matches	2.5.1.6
	KLLA0C01991g	7h (3.A.1.#.#)	YLR188W	Saccharomyces cerevisiae	TC Superfamily	nrDB	3.A.1.#.#
	KLLA0C02013g	1a	YNL277W	Saccharomyces cerevisiae		Matches	2.3.1.31
	KLLA0C02035g	1α a	YLR189C	Saccharomyces cerevisiae		Matches	2.4.1.173
	KLLA0C02057g	1b	YER019W	Saccharomyces cerevisiae	Responsible for the hydrolysis of the phosphosphingolipids (IPS), inositol phosphorylceramide (IPC), mannosylinositol phosphorylceramide (MIPC), and mannosyldiinositol phosphorylceramide (M(IP)2C)	Matches	3.1.4.-
	KLLA0C02123g	7β h				TC Superfamily	2.A.31.#.#
	KLLA0C02167g	4 literature (1.1.1.79, 1.1.1.26 ) Rintala et al, 2007	YNL274C	Saccharomyces cerevisiae		Matches	1.1.1.79, 1.1.1.26
	KLLA0C02277g	7β h				TC Superfamily	2.A.18.#.#
	KLLA0C02343g	7β h				TC Superfamily	2.A.3.#.#
	KLLA0C02365g	7β h				TC Superfamily	2.A.3.#.#
	KLLA0C02387g	1a	YNL267W	Saccharomyces cerevisiae		Matches	2.7.1.67
	KLLA0C02585g	1α a	YNL262W	Saccharomyces cerevisiae		Matches	2.7.7.7
	KLLA0C02739g	1a	YDR058C	Saccharomyces cerevisiae		Matches	3.1.1.3
	KLLA0C02761g	1b	YGR255C	Saccharomyces cerevisiae	flavin-dependent monooxygenase	Matches	1.14.13.-
	KLLA0C02783g	5d (4.1.2.25, 2.7.6.3)	YNL256W	Saccharomyces cerevisiae		nrDB	4.1.2.25, 2.7.6.3, 2.5.1.15
	KLLA0C02805g	7b	YNL255C	Saccharomyces cerevisiae		nrDB
	KLLA0C02915g	4g (DNA repair enzyme (ATP)(b) - 6.5.1.1 (g))	YNL250W	Saccharomyces cerevisiae		Matches	6.5.1.1
	KLLA0C02959g	7b	YNL248C	Saccharomyces cerevisiae		nrDB
	KLLA0C03025g	1a	YNL247W	Saccharomyces cerevisiae		Matches	6.1.1.16
	KLLA0C03432g	1a	YJL200C	Saccharomyces cerevisiae		Matches	4.2.1.3
	KLLA0C03454g	7β h				TC Superfamily	2.A.47.#.#
	KLLA0C03476g	1α a	YJL197W	Saccharomyces cerevisiae		Matches	3.1.2.15
	KLLA0C03498g	1a	YCR036W	Saccharomyces cerevisiae		nrDB	2.7.1.15
	KLLA0C03520g	4g (3'-5'-exoribonuclease (b)-3.1.13.1 (g))	YCR035C	Saccharomyces cerevisiae		nrDB	3.1.13.1
	KLLA0C03630g	1a	YOL096C	Saccharomyces cerevisiae		nrDB	2.1.1.114, 2.1.1.64
	KLLA0C03674g	4a (3.6.4.12 (g))	YOL095C	Saccharomyces cerevisiae		Matches	3.6.4.12
	KLLA0C03718g	7b	YOL094C	Saccharomyces cerevisiae		nrDB
	KLLA0C03740g	1α a	YOL093W	Saccharomyces cerevisiae		Matches	2.1.1.31
	KLLA0C03828g	5,6 a (2.7.12.2)	YDL028C	Saccharomyces cerevisiae		Matches	2.7.12.1, 2.7.12.2
	KLLA0C03916g	1α a	YOL061W	Saccharomyces cerevisiae		Matches	2.7.6.1
	KLLA0C03938g	1a	YDL025C	Saccharomyces cerevisiae		Matches	2.7.11.1
	KLLA0C03960g	7β h				TC Superfamily	9.A.40.#.#
	KLLA0C04004g	1a	YDL022W	Saccharomyces cerevisiae		Matches	1.1.1.8
	KLLA0C04037g	1α a	YOL058W	Saccharomyces cerevisiae		Matches	6.3.4.5
	KLLA0C04059g	1a	YOL057W	Saccharomyces cerevisiae		Matches	3.4.14.4
	KLLA0C04081g	1a	YOL056W	Saccharomyces cerevisiae		Matches	5.4.2.1
	KLLA0C04125g	1a	YGL038C	Saccharomyces cerevisiae		Matches	2.4.1.232
	KLLA0C04169g	1a	YAR035W	Saccharomyces cerevisiae		Matches	2.3.1.7
	KLLA0C04191g	1a	YAR019C	Saccharomyces cerevisiae		Matches	2.7.11.1
	KLLA0C04213g	4a (2.7.11.1)	YAR018C	Saccharomyces cerevisiae		Matches	2.7.11.1
	KLLA0C04235g	1α a	YAR015W	Saccharomyces cerevisiae		Matches	6.3.2.6
	KLLA0C04301g	1a	YIR027C	Saccharomyces cerevisiae		Matches	3.5.2.5
	KLLA0C04345g	1a	YDL017W	Saccharomyces cerevisiae		Matches	2.7.11.1
	KLLA0C04367g	1a	YDL015C	Saccharomyces cerevisiae		Matches	1.3.1.38
	KLLA0C04389g	1b	YDL014W	Saccharomyces cerevisiae	Involved in pre-rRNA processing	Matches	2.1.1.-
	KLLA0C04433g	7β h				TC Superfamily	2.A.7.#.#
	KLLA0C04477g	7h (3.A.1.#.#)	YOL075C	Saccharomyces cerevisiae	TC Superfamily	nrDB	3.A.1.#.#
	KLLA0C04576g	4α a (3.6.4.13)	YLR276C	Saccharomyces cerevisiae		Matches	3.6.4.13
	KLLA0C04598g	1α b	YLR277C	Saccharomyces cerevisiae	Component of the cleavage factor I (CF I) involved in pre-mRNA 3'-end processing	Matches	3.1.27.-
	KLLA0C04686g	1a	YLR284C	Saccharomyces cerevisiae		Matches	5.3.3.8
	KLLA0C04708g	1α a	YLR285W	Saccharomyces cerevisiae		Matches	2.1.1.1
	KLLA0C04730g	1a	YLR286C	Saccharomyces cerevisiae		Matches	3.2.1.14
	KLLA0C04818g	1a	YOR184W	Saccharomyces cerevisiae		Matches	2.6.1.52
	KLLA0C04862g	1α a	YLR289W	Saccharomyces cerevisiae		Matches	3.6.5.3
	KLLA0C04906g	1 a,h (1.16.1.7, 5.B.1.#.#)	YOR384W	Saccharomyces cerevisiae	TC Superfamily - 2 Fe2+ + NADP+ = 2 Fe3+ + NADPH.	Matches	1.16.1.7, 5.B.1.#.#
	KLLA0C05126g	7b	YLR293C	Saccharomyces cerevisiae		nrDB
	KLLA0C05214g	7b	YOR187W	Saccharomyces cerevisiae		nrDB
	KLLA0C05236g	1a	YLR299W	Saccharomyces cerevisiae		Matches	2.3.2.2
	KLLA0C05324g	1α a	YLR300W	Saccharomyces cerevisiae		Matches	3.2.1.58
	KLLA0C05368g	4b (3.6.4.-)	YOR191W	Saccharomyces cerevisiae	ATP-dependent helicase involved mating type switching Interacts with CDC3, CDC11, EBP2, SIR4, UBC4 and SUMO/SMT3	Matches	3.6.4.-
	KLLA0C05544g	5,6 a (4.99.1.4)	YBR213W	Saccharomyces cerevisiae		Matches	1.3.1.76, 4.99.1.4
	KLLA0C05566g	1a	YGL055W	Saccharomyces cerevisiae		Matches	1.14.19.1
	KLLA0C05632g	1α a	YGL058W	Saccharomyces cerevisiae		Matches	6.3.2.19
	KLLA0C05654g	1b	YGL059W	Saccharomyces cerevisiae		nrDB	2.7.11.2
	KLLA0C05764g	1a	YBR218C	Saccharomyces cerevisiae		Matches	6.4.1.1
	KLLA0C05874g	4α g (E3 ubiquitin-protein ligase(b)-6.3.2.19(g))	YOL013C	Saccharomyces cerevisiae		Matches	6.3.2.19
	KLLA0C05918g	7α b	YOL012C	Saccharomyces cerevisiae		nrDB
	KLLA0C05940g	1α a	YMR008C	Saccharomyces cerevisiae		Matches	3.1.1.5
	KLLA0C05984g	1g (RNA-3'-phosphate cyclase)	YOL010W	Saccharomyces cerevisiae		nrDB	6.5.1.4
	KLLA0C06116g	1a	YOL006C	Saccharomyces cerevisiae		Matches	5.99.1.2
	KLLA0C06138g	1a	YMR001C	Saccharomyces cerevisiae		Distinct	2.7.11.21
	KLLA0C06160g	7b	YOL005C	Saccharomyces cerevisiae		nrDB
	KLLA0C06204g	4α g (palmitoyl-CoA:protein S-palmitoyltransferase(b)-2.3.1.B1(g))	YOL003C	Saccharomyces cerevisiae	Palmitoyl-CoA + protein-cysteine = S-palmitoyl protein + CoA	Matches	2.3.1.B1
	KLLA0C06226g	4a (3.6.4.12)	YMR284W	Saccharomyces cerevisiae		nrDB	3.6.4.12
	KLLA0C06248g	1b	YMR285C	Saccharomyces cerevisiae	Involved in pre-rRNA processing	Matches	3.1.-.-
	KLLA0C06314g	1a	YMR287C	Saccharomyces cerevisiae		Matches	3.1.13.1
	KLLA0C06336g	1a	YML120C	Saccharomyces cerevisiae		Matches	1.6.5.9
	KLLA0C06380g	1β d	C5DP72	Zygosaccharomyces rouxii		nrDB	3.1.1.29
	KLLA0C06534g	7b	YDR394W	Saccharomyces cerevisiae		Distinct
	KLLA0C06567g	1α b	YOR149C	Saccharomyces cerevisiae	Alpha-1,2-mannosyltransferase involved in glycosylphosphatidylinositol-anchor biosynthesis	Matches	2.4.1.-
	KLLA0C06655g	4a (2.4.2.8)	YDR399W	Saccharomyces cerevisiae		Matches	2.4.2.8
	KLLA0C06677g	7β h				TC Superfamily	2.A.1.#.#
	KLLA0C06721g	1a	YDR400W	Saccharomyces cerevisiae		nrDB	3.2.2.3
	KLLA0C06743g	1b	YDR402C	Saccharomyces cerevisiae	N-formyltyrosine oxidase	Matches	1.14.14.-
	KLLA0C06787g	7b	YDR404C	Saccharomyces cerevisiae		nrDB
	KLLA0C06864g	1a	YOR286W	Saccharomyces cerevisiae		Matches	2.8.1.1
	KLLA0C06886g	1a	YOR285W	Saccharomyces cerevisiae		Yeast	2.8.1.1
	KLLA0C06908g	1a	YOR283W	Saccharomyces cerevisiae		Matches	5.4.2.1
	KLLA0C06974g	1α a	YMR223W	Saccharomyces cerevisiae		Matches	3.1.2.15
	KLLA0C06996g	1b	YMR222C	Saccharomyces cerevisiae	Serine hydrolase of unknown specificity	Matches	3.1.-.-
	KLLA0C07018g	1b	YOR280C	Saccharomyces cerevisiae	Serine hydrolase of unknown specificity	Matches	3.1.-.-
	KLLA0C07040g	7β h				TC Superfamily	2.A.1.#.#
	KLLA0C07084g	1a	YMR220W	Saccharomyces cerevisiae		Matches	2.7.4.2
	KLLA0C07150g	1a	YOR278W	Saccharomyces cerevisiae		Matches	4.2.1.75
	KLLA0C07172g	1α a	YMR217W	Saccharomyces cerevisiae		Matches	6.3.5.2
	KLLA0C07216g	1a	YMR216C	Saccharomyces cerevisiae		Matches	2.7.11.1
	KLLA0C07238g	1b	YMR215W	Saccharomyces cerevisiae	Splits internally a 1,3-beta-glucan molecule	nrDB	2.4.1.-
	KLLA0C07359g	1α a	YOR274W	Saccharomyces cerevisiae		Matches	2.5.1.75
	KLLA0C07425g	7α b	YOR272W	Saccharomyces cerevisiae		nrDB
	KLLA0C07447g	7β h				TC Superfamily	2.A.54.#.#
	KLLA0C07469g	1a	YMR208W	Saccharomyces cerevisiae		Matches	2.7.1.36
	KLLA0C07491g	1h (3.6.3.14, 3.A.2.#.#)	YOR270C	Saccharomyces cerevisiae	TC Superfamily	Matches	3.6.3.14, 3.A.2.#.#
	KLLA0C07513g	7b	YOR269W	Saccharomyces cerevisiae		nrDB
	KLLA0C07535g	1a	YOR267C	Saccharomyces cerevisiae		Matches	2.7.11.1
	KLLA0C07645g	1b	YER078C	Saccharomyces cerevisiae	Mitochondrial aminopeptidase	Matches	3.4.-.-
	KLLA0C07733g	1a	YER075C	Saccharomyces cerevisiae		Matches	3.1.3.48
	KLLA0C07777g	1c	YER073W	Saccharomyces cerevisiae		Matches	1.2.1.5
	KLLA0C07887g	1α a	YER070W	Saccharomyces cerevisiae		Matches	1.17.4.1
	KLLA0C07931g	1b	YIL064W	Saccharomyces cerevisiae	lysine methyltransferase	Matches	2.1.1.-
	KLLA0C07997g	5,6 a (2.7.2.8)	YER069W	Saccharomyces cerevisiae		Matches	1.2.1.38, 2.7.2.8
	KLLA0C08041g	7b	YER068W	Saccharomyces cerevisiae		nrDB
	KLLA0C08107g	1α a	YER065C	Saccharomyces cerevisiae		Matches	4.1.3.1
	KLLA0C08217g	1a	YIL053W	Saccharomyces cerevisiae		Distinct	3.1.3.21
	KLLA0C08239g	1a	YER061C	Saccharomyces cerevisiae		Matches	2.3.1.41
	KLLA0C08283g	7β h				TC Superfamily	2.A.39.#.#
	KLLA0C08393g	1 a,h (3.6.3.1, 3.A.3.#.#)	YIL048W	Saccharomyces cerevisiae	TC Superfamily	Matches	3.6.3.1, 3.A.3.#.#
	KLLA0C08415g	1c	YNR034W	Saccharomyces cerevisiae		Matches	3.1.1.31
	KLLA0C08448g	4a (new ec classification - 2.6.1.85)	YNR033W	Saccharomyces cerevisiae		Matches	2.6.1.85
	KLLA0C08503g	1α a	YNR032W	Saccharomyces cerevisiae		Matches	3.1.3.16
	KLLA0C08525g	1a	YNR031C	Saccharomyces cerevisiae		Distinct	2.7.11.25
	KLLA0C08547g	7b	YCR072C	Saccharomyces cerevisiae		nrDB
	KLLA0C08591g	1a	YNR030W	Saccharomyces cerevisiae		Matches	2.4.1.260
	KLLA0C08635g	1a	YCR069W	Saccharomyces cerevisiae		Matches	5.2.1.8
	KLLA0C08679g	1α a	YCR068W	Saccharomyces cerevisiae		nrDB	3.1.1.3
	KLLA0C08701g	1a	YNR027W	Saccharomyces cerevisiae		nrDB	2.7.1.35
	KLLA0C08723g	7b	YCR067C	Saccharomyces cerevisiae		nrDB
	KLLA0C08756g	4α g (E3 ubiquitin-protein ligase(b)-6.3.2.19(g))	YCR066W	Saccharomyces cerevisiae		Matches	6.3.2.19
	KLLA0C08888g	1a	YMR306W	Saccharomyces cerevisiae		Matches	2.4.1.34
	KLLA0C09020g	1a	YCR053W	Saccharomyces cerevisiae		Matches	4.2.3.1
	KLLA0C09130g	4α g (Atp23(b)-3.4.24.64(g))(klula entry reviewed)	YNR020C	Saccharomyces cerevisiae		nrDB	3.4.24.64
	KLLA0C09152g	1α a	YNR019W	Saccharomyces cerevisiae		Matches	2.3.1.26
	KLLA0C09240g	4α d (1.3.5.2)	Q6SZS6	Kluyveromyces marxianus	after specif blast e = 4e-09	nrDB	1.3.5.2
	KLLA0C09306g	1a	YIL074C	Saccharomyces cerevisiae		Matches	1.1.1.95
	KLLA0C09504g	7b	YOR262W	Saccharomyces cerevisiae		nrDB
	KLLA0C09548g	1α b,h (2.5.1α .-, 3.D.4.#.#)	YPL172C	Saccharomyces cerevisiae	TC Superfamily - Converts protoheme IX and farnesyl diphosphate to heme O	Matches	2.5.1.-, 3.D.4.#.#
	KLLA0C09592g	7b	YOR259C	Saccharomyces cerevisiae		Distinct
	KLLA0C09625g	1b	YOR258W	Saccharomyces cerevisiae	DNA-binding protein involved in single-strand DNA break repair, double-strand DNA break repair and base excision repair	Matches	3.-.-.-
	KLLA0C09713g	1a	YPL175W	Saccharomyces cerevisiae		Matches	2.4.1.198
	KLLA0C09735g	2b	YOR256C	Saccharomyces cerevisiae	Putative zinc metalloprotease	Distinct	3.-.-.-
	KLLA0C09823g	7β h				TC Superfamily	3.A.5.#.#
	KLLA0C09911g	1α a	YPL167C	Saccharomyces cerevisiae		Matches	2.7.7.7
	KLLA0C09944g	4g (SET domain histone lysine methyltransferase(b)-2.1.1.43(g))	YPL165C	Saccharomyces cerevisiae		Matches	2.1.1.43
	KLLA0C09966g	1a	YOR251C	Saccharomyces cerevisiae		Matches	2.8.1.1
	KLLA0C10142g	4a (3.6.1.29)	YDR305C	Saccharomyces cerevisiae		nrDB	3.6.1.29
	KLLA0C10208g	1α a	YDR304C	Saccharomyces cerevisiae		Matches	5.2.1.8
	KLLA0C10296g	1a	YDR300C	Saccharomyces cerevisiae		Matches	2.7.2.11
	KLLA0C10340g	7β h				TC Superfamily	2.A.66.#.#
	KLLA0C10384g	1α a	YDR298C	Saccharomyces cerevisiae		Matches	3.6.3.14
	KLLA0C10406g	4b (1.-.-.-)	YDR297W	Saccharomyces cerevisiae	Required for hydroxylation of C-4 in the sphingoid moiety of ceramide	nrDB	1.-.-.-
	KLLA0C10505g	1a	YDR294C	Saccharomyces cerevisiae		Matches	4.1.2.27
	KLLA0C10549g	1α a	YHR037W	Saccharomyces cerevisiae		Distinct	1.5.1.12
	KLLA0C10571g	7b	YDR293C	Saccharomyces cerevisiae		Matches
	KLLA0C10615g	1b	YHR039C	Saccharomyces cerevisiae	Putative aldehyde dehydrogenase	Distinct	1.2.1.-
	KLLA0C10670g	1a	YHR039C-A	Saccharomyces cerevisiae		Matches	3.6.3.14
	KLLA0C10692g	1a	YGL055W	Saccharomyces cerevisiae		Matches	1.14.19.1
	KLLA0C10736g	4b (3.6.4.-)	YDR291W	Saccharomyces cerevisiae	Putative RecQ helicase	Matches	3.6.4.-
	KLLA0C10802g	1a	YDR283C	Saccharomyces cerevisiae		Matches	2.7.11.1
	KLLA0C10835g	4g (Diacylglycerol Pyrophosphate Phosphatase (b) - 3.1.3.4, 3.1.3.81 (g))	YDR284C	Saccharomyces cerevisiae		Distinct	3.1.3.4, 3.1.3.81
	KLLA0C10989g	2a	YJL035C	Saccharomyces cerevisiae		Distinct	3.5.4.4
	KLLA0C11011g	1b	YHR049W	Saccharomyces cerevisiae	Serine hydrolase of unknown specificity	Matches	3.1.-.-
	KLLA0C11033g	4g (aminopeptidase YscII (b)-3.4.11.22(g))	YKL157W	Saccharomyces cerevisiae		Matches	3.4.11.22
	KLLA0C11099g	4g (3'-5'exoribonuclease(b)-3.1.13.1(g))	YDR280W	Saccharomyces cerevisiae		Matches	3.1.13.1
	KLLA0C11143g	1a	YHR043C	Saccharomyces cerevisiae		Matches	3.1.3.68
	KLLA0C11253g	4α a (3.6.4.13)	YBR142W	Saccharomyces cerevisiae		Matches	3.6.4.13
	KLLA0C11319g	7b	YNL082W	Saccharomyces cerevisiae		nrDB
	KLLA0C11363g	7β h				TC Superfamily	2.A.29.#.#
	KLLA0C11385g	4β f (3.1.2.-)	Q9R0X4	Mus musculus	Acyl-CoA thioesterases - after specif blast e = 9e-37	nrDB	3.1.2.-
	KLLA0C11583g	1a	YGL021W	Saccharomyces cerevisiae		Matches	2.7.11.1
	KLLA0C11627g	1a	YGL022W	Saccharomyces cerevisiae		Matches	2.4.1.119
	KLLA0C11803g	1β d	O74492	Schizosaccharomyces pombe		nrDB	3.5.2.17
	KLLA0C11957g	7β h				TC Superfamily	3.A.5.#.#
	KLLA0C12265g	1a	YNL280C	Saccharomyces cerevisiae		Distinct	1.3.1.70
	KLLA0C12309g	7β h				TC Superfamily	2.A.1.#.#
	KLLA0C12397g	1a	YOL102C	Saccharomyces cerevisiae		Matches	2.7.1.160
	KLLA0C12485g	1a	YOL100W	Saccharomyces cerevisiae		Matches	2.7.11.1
	KLLA0C12694g	1a	YKL055C	Saccharomyces cerevisiae		Matches	1.1.1.100
	KLLA0C12903g	4g (tRNA guanosine-2'-O-methyltransferase(b)-2.1.1.34(g))	YOL124C	Saccharomyces cerevisiae		Matches	2.1.1.34
	KLLA0C12991g	1a	YOR356W	Saccharomyces cerevisiae		Matches	1.5.5.1
	KLLA0C13123g	1a	YAL039C	Saccharomyces cerevisiae		Matches	4.4.1.17
	KLLA0C13233g	7β h				TC Superfamily	1.F.1.#.#
	KLLA0C13255g	1α a	YNL102W	Saccharomyces cerevisiae		Matches	2.7.7.7
	KLLA0C13277g	7β h				TC Superfamily	2.A.18.#.#
	KLLA0C13343g	1α a	YNL099C	Saccharomyces cerevisiae		nrDB	3.1.3.48
	KLLA0C13365g	1a	YOR103C	Saccharomyces cerevisiae		nrDB	2.4.1.119
	KLLA0C13453g	1a	YOR099W	Saccharomyces cerevisiae		Matches	2.4.1.131
	KLLA0C13541g	1α a	YOR095C	Saccharomyces cerevisiae		Matches	5.3.1.6
	KLLA0C13706g	1a	YOR090C	Saccharomyces cerevisiae		Matches	3.1.3.16
	KLLA0C13772g	7β h				TC Superfamily	1.A.4.#.#
	KLLA0C13816g	4α g small GTPase(b)-3.6.5.2(g))	YNL090W	Saccharomyces cerevisiae		nrDB	3.6.5.2
	KLLA0C13838g	1α a	YNL088W	Saccharomyces cerevisiae		Matches	5.99.1.3
	KLLA0C13860g	7b	YOR086C	Saccharomyces cerevisiae		nrDB
	KLLA0C13904g	1 a,h (2.4.1.119, 9.A.45.#.#)	YOR085W	Saccharomyces cerevisiae	TC Superfamily	Matches	2.4.1.119, 9.A.45.#.#
	KLLA0C14003g	1a	YGR277C	Saccharomyces cerevisiae		nrDB	2.7.7.3
	KLLA0C14047g	1b	YGR279C	Saccharomyces cerevisiae	Glucanases possibly play a role in cell expansion during growth, in cell-cell fusion during mating, and in spore release during sporulation	Matches	3.2.1.-
	KLLA0C14069g	1a	YMR306W	Saccharomyces cerevisiae		Matches	2.4.1.34
	KLLA0C14091g	1b	YMR307W	Saccharomyces cerevisiae	Splits internally a 1,3-beta-glucan molecule	nrDB	2.4.1.-
	KLLA0C14113g	1b	YMR307W	Saccharomyces cerevisiae	Splits internally a 1,3-beta-glucan molecule	nrDB	2.4.1.-
	KLLA0C14234g	7h (3.A.1.#.#)	YGR281W	Saccharomyces cerevisiae	TC Superfamily	nrDB	3.A.1.#.#
	KLLA0C14256g	1a	YKL114C	Saccharomyces cerevisiae		Matches	4.2.99.18
	KLLA0C14278g	1a	YKL116C	Saccharomyces cerevisiae		Matches	2.7.11.1
	KLLA0C14300g	4d (5.1.3.15)	YMR099C	Saccharomyces cerevisiae		nrDB	5.1.3.15
	KLLA0C14366g	1α b	YOR320C	Saccharomyces cerevisiae	N-acetylglucosaminyltransferase involved in the Golgi-specific modification of N-linked glycans	Matches	2.4.1.-
	KLLA0C14410g	1α a	YOL052C	Saccharomyces cerevisiae		Matches	4.1.1.50
	KLLA0C14432g	1a	YMR250W	Saccharomyces cerevisiae		Matches	4.1.1.15
	KLLA0C14520g	7b	YBR080C	Saccharomyces cerevisiae		Distinct
	KLLA0C14542g	1b	YDR313C	Saccharomyces cerevisiae	Binds phospholipid vesicles containing phosphatidylinositol 3-phosphate	Matches	6.3.2.-
	KLLA0C14608g	4α a (3.6.4.13)	YHR065C	Saccharomyces cerevisiae		Matches	3.6.4.13
	KLLA0C14674g	1α a	YHR063C	Saccharomyces cerevisiae		Matches	1.1.1.169
	KLLA0C14718g	1a	YHR062C	Saccharomyces cerevisiae		Matches	3.1.26.5
	KLLA0C14828g	1a	YDR307W	Saccharomyces cerevisiae		Matches	2.4.1.109
	KLLA0C14993g	1β f	O74741	Schizosaccharomyces pombe	May be involved in the metabolism of aromatic compounds - after specif blast e = 5E-30	nrDB	1.13.-.-
	KLLA0C15059g	1α a	YDR232W	Saccharomyces cerevisiae		Matches	2.3.1.37
	KLLA0C15125g	1α a	YDR234W	Saccharomyces cerevisiae		Distinct	4.2.1.36
	KLLA0C15147g	1α a	YDL205C	Saccharomyces cerevisiae		Matches	2.5.1.61
	KLLA0C15191g	7β h				TC Superfamily	2.A.19.#.#
	KLLA0C15213g	1α a	YDR236C	Saccharomyces cerevisiae		Matches	2.7.1.26
	KLLA0C15433g	4α a (3.6.4.13)	YDR243C	Saccharomyces cerevisiae		Matches	3.6.4.13
	KLLA0C15477g	4α g (alpha-1,6-mannosyltransferase (b)-2.4.1.232(g))	YDR245W	Saccharomyces cerevisiae	Anp1p, Mnn9p, Mnn11p, and Hoc1p	Matches	2.4.1.232
	KLLA0C15499g	4α a (3.6.4.13)	YGL078C	Saccharomyces cerevisiae		Matches	3.6.4.13
	KLLA0C15521g	7β h				TC Superfamily	2.A.3.#.#
	KLLA0C15587g	7β h				TC Superfamily	3.A.8.#.#
	KLLA0C15785g	1α a	YBR136W	Saccharomyces cerevisiae		Distinct	2.7.11.1
	KLLA0C15829g	1a	YBR133C	Saccharomyces cerevisiae		Matches	2.1.1.125
	KLLA0C15873g	7β h				TC Superfamily	2.A.3.#.#
	KLLA0C15895g	4α a (3.6.4.12)	YPL235W	Saccharomyces cerevisiae		Matches	3.6.4.12
	KLLA0C15917g	1h (3.6.3.14, 3.A.2.#.#)	YPL234C	Saccharomyces cerevisiae	TC Superfamily	Matches	3.6.3.14, 3.A.2.#.#
	KLLA0C15961g	7β h				TC Superfamily	1.F.1.#.#
	KLLA0C15983g	5,6 a (1.1.1.100, 2.3.1.41)	YPL231W	Saccharomyces cerevisiae		Matches	2.3.1.41, 2.3.1.86, 1.1.1.100
	KLLA0C16049g	1α a	YPL228W	Saccharomyces cerevisiae		Matches	3.1.3.33
	KLLA0C16071g	1a	YPL227C	Saccharomyces cerevisiae		Matches	2.4.1.117
	KLLA0C16115g	7b	YPL226W	Saccharomyces cerevisiae		nrDB
	KLLA0C16357g	7β h				TC Superfamily	9.A.2.#.#
	KLLA0C16467g	1b	YJL186W	Saccharomyces cerevisiae	Responsible for addition of first and second mannose residues to the outer chain	nrDB	2.4.1.-
	KLLA0C16577g	1a	YDL159W	Saccharomyces cerevisiae		Matches	2.7.12.2
	KLLA0C16599g	4α a (3.6.4.13)	YDL160C	Saccharomyces cerevisiae		Matches	3.6.4.13
	KLLA0C16621g	1a	YLR209C	Saccharomyces cerevisiae		Matches	2.4.2.1
	KLLA0C16643g	7b	YLR208W	Saccharomyces cerevisiae		nrDB
	KLLA0C16753g	7b	YHR072W-A	Saccharomyces cerevisiae		nrDB
	KLLA0C16896g	1α a	YML086C	Saccharomyces cerevisiae		Matches	1.1.3.37
	KLLA0C16918g	1g ( NADH-cytochrome b5 reductase (b)-1.6.2.2(g))	YML125C	Saccharomyces cerevisiae		Matches	1.6.2.2
	KLLA0C17028g	1a	YGL184C	Saccharomyces cerevisiae		Matches	4.4.1.8
	KLLA0C17160g	1α a	YGL180W	Saccharomyces cerevisiae		Matches	2.7.11.1
	KLLA0C17204g	7b	YLR309C	Saccharomyces cerevisiae		nrDB
	KLLA0C17226g	1a	YLR308W	Saccharomyces cerevisiae		Matches	3.5.1.41
	KLLA0C17248g	4α g (Nedd8-conjugating enzyme Ubc12(b)-6.3.2.19(g))	YLR306W	Saccharomyces cerevisiae		Matches	6.3.2.19
	KLLA0C17292g	1a	YLR305C	Saccharomyces cerevisiae		Matches	2.7.1.67
	KLLA0C17314g	1a	YLR304C	Saccharomyces cerevisiae		Matches	4.2.1.3
	KLLA0C17336g	7β h				TC Superfamily	2.A.1.#.#
	KLLA0C17424g	4α a (3.6.4.13)	YGL171W	Saccharomyces cerevisiae		Matches	3.6.4.13
	KLLA0C17446g	1a	YPR020W	Saccharomyces cerevisiae		Matches	3.6.3.14
	KLLA0C17468g	7β h				TC Superfamily	2.A.21.#.#
	KLLA0C17490g	1α a,literature (Staneva et al, 2008)	YBR139W	Saccharomyces cerevisiae		Distinct	3.4.16.5
	KLLA0C17512g	4d (3.6.4.12)	YPR019W	Saccharomyces cerevisiae		nrDB	3.6.4.12
	KLLA0C17534g	1b	YLL031C	Saccharomyces cerevisiae	Involved in glycosylphosphatidylinositol-anchor biosynthesis	Matches	2.-.-.-
	KLLA0C17556g	7b	YDR091C	Saccharomyces cerevisiae		nrDB
	KLLA0C17578g	4b (3.6.4.-)	YER164W	Saccharomyces cerevisiae	ATP-dependent chromatin-remodeling factor	Matches	3.6.4.-
	KLLA0C17600g	7b	YER165W	Saccharomyces cerevisiae		nrDB
	KLLA0C17622g	1α a	YDR092W	Saccharomyces cerevisiae		Matches	6.3.2.19
	KLLA0C17644g	1h (3.6.3.1, 3.A.3.#.#)	YER166W	Saccharomyces cerevisiae	TC Superfamily	Matches	3.6.3.1, 3.A.3.#.#
	KLLA0C17688g	1α a	YER168C	Saccharomyces cerevisiae		Matches	2.7.7.72
	KLLA0C17710g	7b	YER169W	Saccharomyces cerevisiae		nrDB
	KLLA0C17754g	1a	YER170W	Saccharomyces cerevisiae		Matches	2.7.4.3
	KLLA0C17776g	4g (DNA repair enzyme (ATP)(b) - 6.5.1.1 (g))	YER171W	Saccharomyces cerevisiae		Matches	6.5.1.1
	KLLA0C17798g	4a (3.6.4.13)	YER172C	Saccharomyces cerevisiae		Matches	3.6.4.13
	KLLA0C17864g	1a	YER175C	Saccharomyces cerevisiae		nrDB	2.1.1.145
	KLLA0C18029g	1α a	YGR012W	Saccharomyces cerevisiae		Distinct	2.5.1.47
	KLLA0C18051g	3a	YLR328W	Saccharomyces cerevisiae		Distinct	2.7.7.1, 2.7.7.18
	KLLA0C18139g	1a	YGR007W	Saccharomyces cerevisiae		Matches	2.7.7.14
	KLLA0C18194g	4a (3.6.4.12 (g))	YGR005C	Saccharomyces cerevisiae		Matches	3.6.4.12
	KLLA0C18381g	1a	YLR318W	Saccharomyces cerevisiae		Matches	2.7.7.49
	KLLA0C18403g	7b	YLR316C	Saccharomyces cerevisiae		nrDB
	KLLA0C18513g	1a	YGL001C	Saccharomyces cerevisiae		Matches	1.1.1.170
	KLLA0C18568g	1a	YNR047W	Saccharomyces cerevisiae		Matches	2.7.11.1
	KLLA0C18634g	7β h				TC Superfamily	8.A.27.#.#
	KLLA0C18656g	1α a	YDR177W	Saccharomyces cerevisiae		Matches	6.3.2.19
	KLLA0C18678g	7β h				TC Superfamily	2.A.1.#.#
	KLLA0C18700g	1c (5-oxoprolinase)	YKL215C	Saccharomyces cerevisiae		nrDB	3.5.2.9
	KLLA0C18711g	7x	X	no homologue		nrDB
	KLLA0C18744g	1a	YNR050C	Saccharomyces cerevisiae		Matches	1.5.1.10
	KLLA0C18821g	1a	YNR052C	Saccharomyces cerevisiae		Matches	3.1.13.4
	KLLA0C18909g	7β h				TC Superfamily	2.A.21.#.#
	KLLA0C18931g	7β h				TC Superfamily	2.A.1.#.#
	KLLA0C18975g	1c (5-oxoprolinase)	YKL215C	Saccharomyces cerevisiae		nrDB	3.5.2.9
	KLLA0C19019g	7β h				TC Superfamily	2.A.1.#.#
	KLLA0C19107g	1β d	Q9P903	Saccharomyces kluyveri	after specif blast e = 0.0	nrDB	3.5.2.2
	KLLA0C19206g	1β f	O48923	Glycine max	Required to form the C-22(23) double bond in the sterol side chain - after specif blast e = 3e-19	nrDB	1.14.-.-
	KLLA0C19272g	7β h				TC Superfamily	2.A.1.#.#
	KLLA0C19338g	1a	YBR093C	Saccharomyces cerevisiae		Matches	3.1.3.2
	KLLA0C19360g	1α a	YKL216W	Saccharomyces cerevisiae		Distinct	1.3.98.1
	KLLA0C19382g	1a	YGL256W	Saccharomyces cerevisiae		Matches	1.1.1.1
	KLLA0C19437g	7b	YIR019C	Saccharomyces cerevisiae		nrDB
	KLLA0C19547g	1β b	Q8KU07	Xenophilus azovorans	Catalyzes the reductive cleavage of azo bond in aromatic azo compounds to the corresponding amines - after specif blast e = 3e-41	nrDB	1.7.-.-
	KLLA0D00143g	7β h				TC Superfamily	2.A.1.#.#
	KLLA0D00231g	5,6 a (3.2.1.10)	YOL157C	Saccharomyces cerevisiae		Matches	3.2.1.10, 3.2.1.20
	KLLA0D00253g	7β h				TC Superfamily	2.A.1.#.#
	KLLA0D00258g	1a	YBR093C	Saccharomyces cerevisiae		Matches	3.1.3.2
	KLLA0D00330g	1β d	P07337	Kluyveromyces marxianus	after specif blast e = 0.0	nrDB	3.2.1.21
	KLLA0D00374g	7β h				TC Superfamily	2.A.1.#.#
	KLLA0D00440g	4 literature (Lu et al, 2008)	YJL208C	Saccharomyces cerevisiae	BRENDA FLAGED	Matches	3.1.14.1
	KLLA0D00462g	1a	YOR386W	Saccharomyces cerevisiae		Matches	4.1.99.3
	KLLA0D00506g	1β d	O59832	Schizosaccharomyces pombe	after specif blast e = 2e-122	nrDB	3.4.13.19
	KLLA0D00550g	7β h				TC Superfamily	2.A.39.#.#
	KLLA0D00594g	4a (2.1.1.183(g))	YPL266W	Saccharomyces cerevisiae		Matches	2.1.1.183
	KLLA0D00638g	1a	YPL268W	Saccharomyces cerevisiae		Matches	3.1.4.11
	KLLA0D00682g	1b	YDR533C	Saccharomyces cerevisiae	Probable protease. May act as a chaperone.	Matches	3.2.-.-
	KLLA0D00704g	1b	YDR533C	Saccharomyces cerevisiae	Probable protease. May act as a chaperone.	Matches	3.2.-.-
	KLLA0D00748g	7h (3.A.1.#.#)	YPL270W	Saccharomyces cerevisiae	TC Superfamily	nrDB	3.A.1.#.#
	KLLA0D00792g	1a	YEL055C	Saccharomyces cerevisiae		Matches	2.7.7.7
	KLLA0D00814g	1α a	YEL056W	Saccharomyces cerevisiae		Matches	2.3.1.48
	KLLA0D00836g	7b	YPL263C	Saccharomyces cerevisiae		nrDB
	KLLA0D00858g	1a	YEL058W	Saccharomyces cerevisiae		Matches	5.4.2.3
	KLLA0D00902g	1a	YPL262W	Saccharomyces cerevisiae		Matches	4.2.1.2
	KLLA0D00979g	1a	YEL060C	Saccharomyces cerevisiae		Distinct	3.4.21.48
	KLLA0D01089g	1α a	YOR005C	Saccharomyces cerevisiae		Matches	6.5.1.1
	KLLA0D01155g	7b	YOR007C	Saccharomyces cerevisiae		nrDB
	KLLA0D01221g	1b	YOR002W	Saccharomyces cerevisiae	Alpha 1,3 glucosyltransferase	Matches	2.4.1.-
	KLLA0D01265g	7b	YML001W	Saccharomyces cerevisiae		nrDB
	KLLA0D01309g	4g (3'-5'exoribonuclease(b)-3.1.13.1(g))	YOR001W	Saccharomyces cerevisiae		Matches	3.1.13.1
	KLLA0D01386g	1b	YMR283C	Saccharomyces cerevisiae	tRNA backbone modifying enzyme that mediates initiator/ elongator tRNA discrimination	Matches	2.4.2.-
	KLLA0D01430g	1a	YMR281W	Saccharomyces cerevisiae		Matches	3.5.1.89
	KLLA0D01507g	4β f (3.4.23.-)	Q4WNV0	Neosartorya fumigata	Secreted aspartic-type endopeptidase which is secreted and contributes to virulence - after specif blast e = 2E-38	nrDB	3.4.23.-
	KLLA0D01551g	1a	YPL273W	Saccharomyces cerevisiae		Matches	2.1.1.10
	KLLA0D01573g	1d	YMR278W	Saccharomyces cerevisiae		nrDB	5.4.2.2
	KLLA0D01595g	1a	YMR277W	Saccharomyces cerevisiae		Matches	3.1.3.16
	KLLA0D01639g	1b	YMR272C	Saccharomyces cerevisiae	Ceramide hydroxylase involved in the alpha-hydroxylation of sphingolipid-associated very long chain fatty acids	Matches	1.-.-.-
	KLLA0D01705g	4g (Type II CAAX protease(b)-3.4.99.B1(g))	YMR274C	Saccharomyces cerevisiae		Matches	3.4.99.B1
	KLLA0D01771g	1b	YML110C	Saccharomyces cerevisiae	S-adenosyl-L-methionine + 2-polyprenyl-6-methoxy-1,4-benzoquinol = S-adenosyl-L-homocysteine + 2-polyprenyl-3-methyl-6-methoxy-1,4-benzoquinol.	Matches	2.1.1.201
	KLLA0D01903g	1α a	YML106W	Saccharomyces cerevisiae		Matches	2.4.2.10
	KLLA0D02090g	7b	YPR018W	Saccharomyces cerevisiae		nrDB
	KLLA0D02112g	7β h				TC Superfamily	9.B.7.#.#
	KLLA0D02134g	1α a	YDR062W	Saccharomyces cerevisiae		Matches	2.3.1.50
	KLLA0D02266g	7b	YKR017C	Saccharomyces cerevisiae		nrDB
	KLLA0D02376g	7b	YKR014C	Saccharomyces cerevisiae		nrDB
	KLLA0D02420g	7β h				TC Superfamily	8.B.9.#.#
	KLLA0D02486g	1a	YOR288C	Saccharomyces cerevisiae		Matches	5.3.4.1
	KLLA0D02596g	1b	YLR426W	Saccharomyces cerevisiae	Involved in the resistance to DNA-damaging agents	Matches	1.-.-.-
	KLLA0D02640g	1α a	YML054C	Saccharomyces cerevisiae		Matches	1.1.2.3
	KLLA0D02684g	1α b	YKL196C	Saccharomyces cerevisiae	Vesicle membrane protein (v-SNARE) with acyltransferase activity	Matches	2.3.1.-
	KLLA0D02772g	1a	YKL194C	Saccharomyces cerevisiae		Matches	6.1.1.3
	KLLA0D02794g	7b	YNL040W	Saccharomyces cerevisiae		nrDB
	KLLA0D02816g	7b	YKL193C	Saccharomyces cerevisiae		nrDB
	KLLA0D02926g	1a	YLR420W	Saccharomyces cerevisiae		Matches	3.5.2.3
	KLLA0D02970g	7β h				TC Superfamily	2.A.1.#.#
	KLLA0D02992g	7b	YKL190W	Saccharomyces cerevisiae		nrDB
	KLLA0D03058g	4a (3.6.4.13)	YLR419W	Saccharomyces cerevisiae		Matches	3.6.4.13
	KLLA0D03146g	1a	YGL067W	Saccharomyces cerevisiae		Matches	3.6.1.22
	KLLA0D03168g	1a	YPL204W	Saccharomyces cerevisiae		Matches	2.7.11.1
	KLLA0D03190g	1a	YPL203W	Saccharomyces cerevisiae		Distinct	2.7.11.11
	KLLA0D03234g	1α g (DNA-directed RNA polymerase (b))	YGL070C	Saccharomyces cerevisiae		nrDB	2.7.7.6
	KLLA0D03333g	7b	YLR394W	Saccharomyces cerevisiae	after specif blast e = 5E-31	nrDB
	KLLA0D03344g	1a	YDL174C	Saccharomyces cerevisiae		Matches	1.1.2.4
	KLLA0D03432g	7h (3.A.1.#.#)	YDR011W	Saccharomyces cerevisiae	TC Superfamily	nrDB	3.A.1.#.#
	KLLA0D03454g	7β h				TC Superfamily	2.A.39.#.#
	KLLA0D03476g	7h (3.A.1.#.#)	YOR153W	Saccharomyces cerevisiae	TC Superfamily	nrDB	3.A.1.#.#
	KLLA0D03498g	1a	YBR023C	Saccharomyces cerevisiae		Matches	2.4.1.16
	KLLA0D03520g	1d ( entry unreviewed)	Q96W94	Saccharomyces kluyveri	after specif blast e = 0.0	nrDB	3.5.1.6
	KLLA0D03542g	1a	YBR038W	Saccharomyces cerevisiae		Matches	2.4.1.16
	KLLA0D03608g	7b	YBR025C	Saccharomyces cerevisiae		nrDB
	KLLA0D03630g	7b	YBR037C	Saccharomyces cerevisiae		nrDB
	KLLA0D03652g	1α a	YDL047W	Saccharomyces cerevisiae		Matches	3.1.3.16
	KLLA0D03696g	1α a	YKL067W	Saccharomyces cerevisiae		Matches	2.7.4.6
	KLLA0D03839g	1a	YLL018C	Saccharomyces cerevisiae		Distinct	6.1.1.12
	KLLA0D03905g	1α a	YBR244W	Saccharomyces cerevisiae		Matches	1.11.1.9
	KLLA0D04037g	3α a	YLR303W	Saccharomyces cerevisiae		Distinct	2.5.1.49, 2.5.1.47
	KLLA0D04059g	7h (3.A.1.#.#)	YLL015W	Saccharomyces cerevisiae	TC Superfamily	nrDB	3.A.1.#.#
	KLLA0D04092g	1h (3.6.3.4, 3.A.3.#.#)	YDR270W	Saccharomyces cerevisiae	TC Superfamily	Matches	3.6.3.4, 3.A.3.#.#
	KLLA0D04224g	7b	YLL024C	Saccharomyces cerevisiae		nrDB
	KLLA0D04334g	7β h				TC Superfamily	3.D.1.#.#
	KLLA0D04356g	7β h				TC Superfamily	2.A.40.#.#
	KLLA0D04400g	1α a	YGR020C	Saccharomyces cerevisiae		Matches	3.6.3.14
	KLLA0D04444g	1α a	YKL148C	Saccharomyces cerevisiae		Matches	1.3.5.1
	KLLA0D04466g	1b	YKL149C	Saccharomyces cerevisiae	RNA lariat debranching enzyme, involved in intron turnover	Matches	3.1.-.-
	KLLA0D04488g	1α a	YKL150W	Saccharomyces cerevisiae		Matches	1.6.2.2
	KLLA0D04532g	7b	YNR003C	Saccharomyces cerevisiae		nrDB
	KLLA0D04554g	7h (3.A.1.#.#)	YCR011C	Saccharomyces cerevisiae	TC Superfamily	nrDB	3.A.1.#.#
	KLLA0D04576g	7b	YFR018C	Saccharomyces cerevisiae		nrDB
	KLLA0D04598g	1a	YFR019W	Saccharomyces cerevisiae		nrDB	2.7.1.150
	KLLA0D04796g	1α b	YLR175W	Saccharomyces cerevisiae		Matches	5.4.99.-
	KLLA0D04840g	7b	YNL006W	Saccharomyces cerevisiae		nrDB
	KLLA0D04906g	1α a	YCL018W	Saccharomyces cerevisiae		Distinct	1.1.1.85
	KLLA0D04928g	1a	YCL017C	Saccharomyces cerevisiae		nrDB	2.8.1.7
	KLLA0D04950g	7β h				TC Superfamily	2.A.29.#.#
	KLLA0D04994g	7b	YCL014W	Saccharomyces cerevisiae		nrDB
	KLLA0D05060g	7β h				TC Superfamily	2.A.39.#.#
	KLLA0D05082g	7a	YGL187C	Saccharomyces cerevisiae		Matches
	KLLA0D05137g	1a	YLR060W	Saccharomyces cerevisiae		Matches	6.1.1.20
	KLLA0D05247g	1α a	YFL036W	Saccharomyces cerevisiae		nrDB	2.7.7.6
	KLLA0D05379g	7β h				TC Superfamily	2.A.1.#.#
	KLLA0D05401g	1α b	YLR066W	Saccharomyces cerevisiae	Microsomal signal peptidase is a membrane-bound endoproteinase	nrDB	3.4.-.-
	KLLA0D05467g	7b	YLR069C	Saccharomyces cerevisiae		nrDB
	KLLA0D05489g	4 a,h (1.16.3.1, 9.A.10.#.#)	YFL041W	Saccharomyces cerevisiae	TC Superfamily	Matches	1.16.3.1, 9.A.10.#.#
	KLLA0D05511g	2a	YJR159W	Saccharomyces cerevisiae		Distinct	1.1.1.14
	KLLA0D05599g	4a (3.4.19.12)	YFL044C	Saccharomyces cerevisiae		nrDB	3.4.19.12
	KLLA0D05709g	1a	YFL045C	Saccharomyces cerevisiae		nrDB	5.4.2.8
	KLLA0D05907g	1b	YKL107W	Saccharomyces cerevisiae	Proposed to be a palmitoylated membrane protein	Matches	1.-.-.-
	KLLA0D05929g	1a	YPL154C	Saccharomyces cerevisiae		Distinct	3.4.23.25
	KLLA0D05995g	4a (3.4.19.12)	YFL044C	Saccharomyces cerevisiae	S-adenosyl-L-methionine + m7G(5')pppR-RNA = S-adenosyl-L-homocysteine + m(2,7)G(5')pppR-RNA S-adenosyl-L-methionine + m(2,7)G(5')pppR-RNA = S-adenosyl-L-homocysteine + m(2,2,7)G(5')pppR-RNA.	Matches	3.4.19.12
	KLLA0D06039g	1b	YMR210W	Saccharomyces cerevisiae	Putative acyltransferase	Matches	3.1.1.-
	KLLA0D06105g	1a	YPL160W	Saccharomyces cerevisiae		Matches	6.1.1.4
	KLLA0D06127g	1b	YOR246C	Saccharomyces cerevisiae	Probable dehydrogenase required for replication of Brome mosaic virus	Matches	1.1.1.-
	KLLA0D06149g	4α g (palmitoyl-CoA:protein S-palmitoyltransferase(b)-2.3.1.B1(g))	YDR459C	Saccharomyces cerevisiae	Palmitoyl-CoA + protein-cysteine = S-palmitoyl protein + CoA	Matches	2.3.1.B1
	KLLA0D06171g	1a	YML035C	Saccharomyces cerevisiae		Distinct	3.5.4.6
	KLLA0D06215g	7b	YIR042C	Saccharomyces cerevisiae		nrDB
	KLLA0D06259g	7β h				TC Superfamily	2.A.37.#.#
	KLLA0D06424g	1a	YBR286W	Saccharomyces cerevisiae		Distinct	3.4.11.15
	KLLA0D06446g	7a	YCR089W	Saccharomyces cerevisiae		Yeast
	KLLA0D06523g	1α a	YJL071W	Saccharomyces cerevisiae		Matches	2.3.1.1
	KLLA0D06567g	1α a	YPL123C	Saccharomyces cerevisiae		Matches	3.1.27.1
	KLLA0D06611g	1a	YOR208W	Saccharomyces cerevisiae		Matches	3.1.3.48
	KLLA0D06655g	1α a	YOR209C	Saccharomyces cerevisiae		Matches	2.4.2.11
	KLLA0D06721g	7b	YOR211C	Saccharomyces cerevisiae		nrDB
	KLLA0D06897g	7b	YOR217W	Saccharomyces cerevisiae		nrDB
	KLLA0D06919g	1b	YOR219C	Saccharomyces cerevisiae	Dipeptidyl aminopeptidase, Golgi integral membrane protein	Matches	3.4.14.-
	KLLA0D07007g	7β h				TC Superfamily	3.D.4.#.#
	KLLA0D07051g	1a	YOR221C	Saccharomyces cerevisiae		nrDB	2.3.1.39
	KLLA0D07073g	7β h				TC Superfamily	2.A.29.#.#
	KLLA0D07139g	7b	YOR224C	Saccharomyces cerevisiae		nrDB
	KLLA0D07304g	1a	YPL140C	Saccharomyces cerevisiae		Matches	2.7.12.2
	KLLA0D07348g	1a	YPL141C	Saccharomyces cerevisiae		Matches	2.7.11.1
	KLLA0D07370g	7β h				TC Superfamily	2.A.1.#.#
	KLLA0D07414g	4g (flavin-containing monooxygenase (b) - 1.14.13.8 (g))	YHR176W	Saccharomyces cerevisiae	after specif blast e=0.090	nrDB	1.14.13.8
	KLLA0D07458g	1a	YOR236W	Saccharomyces cerevisiae		Matches	1.5.1.3
	KLLA0D07568g	1β d	Q9Y7N4	Schizosaccharomyces pombe	after specif blast e=4E-30	nrDB	1.4.3.3
	KLLA0D07700g	1a	YFL017C	Saccharomyces cerevisiae		nrDB	2.3.1.4
	KLLA0D07744g	7β h				TC Superfamily	1.A.11.#.#
	KLLA0D07766g	7β h				TC Superfamily	1.A.11.#.#
	KLLA0D07810g	1α a	YNL161W	Saccharomyces cerevisiae		Matches	2.7.11.1
	KLLA0D08052g	1b	YNL168C	Saccharomyces cerevisiae	GFP-fusion protein is induced in response to the DNA-damaging agent MMS; the authenti	Matches	3.-.-.-
	KLLA0D08074g	1a	YHR144C	Saccharomyces cerevisiae		Matches	3.5.4.12
	KLLA0D08096g	1a	YNL169C	Saccharomyces cerevisiae		Matches	4.1.1.65
	KLLA0D08305g	7b	YNL178W	Saccharomyces cerevisiae		nrDB
	KLLA0D08327g	7b	YNL180C	Saccharomyces cerevisiae		nrDB
	KLLA0D08349g	7b	YNL181W	Saccharomyces cerevisiae		nrDB
	KLLA0D08415g	1a	YNL183C	Saccharomyces cerevisiae		Matches	2.7.11.1
	KLLA0D08459g	1a	YNL186W	Saccharomyces cerevisiae		Matches	3.1.2.15
	KLLA0D08481g	1a	YDL215C	Saccharomyces cerevisiae		Matches	1.4.1.2
	KLLA0D08503g	1α b	YDL216C	Saccharomyces cerevisiae	Catalytic Component of the COP9 signalosome (CSN) complex	nrDB	3.4.-.-
	KLLA0D08536g	7β h				TC Superfamily	3.A.8.#.#
	KLLA0D08690g	1α b	YDL219W	Saccharomyces cerevisiae	Hydrolyzes D-tyrosyl-tRNA(Tyr) into D-tyrosine and free tRNA(Tyr)	Matches	3.1.-.-
	KLLA0D08712g	1α a	YHR042W	Saccharomyces cerevisiae		Matches	1.6.2.4
	KLLA0D08811g	1a	YJL218W	Saccharomyces cerevisiae		Distinct	2.3.1.79
	KLLA0D08833g	7x	X	no homologue		nrDB
	KLLA0D08866g	1a	YHR190W	Saccharomyces cerevisiae		Matches	2.5.1.21
	KLLA0D09152g	1a	YBR127C	Saccharomyces cerevisiae		Matches	3.6.3.14
	KLLA0D09196g	1α a	YDR054C	Saccharomyces cerevisiae		Matches	6.3.2.19
	KLLA0D09262g	4d (3.6.4.12)	YLR274W	Saccharomyces cerevisiae		nrDB	3.6.4.12
	KLLA0D09328g	1a	YER129W	Saccharomyces cerevisiae		Matches	2.7.11.1
	KLLA0D09460g	1a	YJL031C	Saccharomyces cerevisiae		nrDB	2.5.1.60
	KLLA0D09504g	4α a (3.6.4.13)	YJL033W	Saccharomyces cerevisiae		Matches	3.6.4.13
	KLLA0D09559g	7αβ h (1.A.33.#.#)	YJL034W	Saccharomyces cerevisiae	TC Superfamily	nrDB	1.A.33.#.#
	KLLA0D09581g	7β h				TC Superfamily	2.A.55.#.#
	KLLA0D09625g	4g (3'-5'exoribonuclease(b)-3.1.13.1(g))	YGR195W	Saccharomyces cerevisiae		Matches	3.1.13.1
	KLLA0D09647g	1α b	YJR013W	Saccharomyces cerevisiae	Mannosyltransferase involved in glycosylphosphatidylinositol-anchor biosynthesis	nrDB	2.4.1.-
	KLLA0D09779g	7β h				TC Superfamily	2.A.18.#.#
	KLLA0D09867g	1g (phosphatidate phosphatase(g))	YMR165C	Saccharomyces cerevisiae		nrDB	3.1.3.4
	KLLA0D09911g	1b	YDL104C	Saccharomyces cerevisiae	Highly conserved mitochondrial protein, essential for stability of the mitochondrial genome	Matches	3.4.24.-
	KLLA0D09999g	1a	YMR170C	Saccharomyces cerevisiae		Distinct	1.2.1.3
	KLLA0D10021g	1a	YMR169C	Saccharomyces cerevisiae		Matches	1.2.1.3
	KLLA0D10109g	4g (glycerol dehydrogenase (NADP+)(b)-1.1.1.72(g))	YOR120W	Saccharomyces cerevisiae		Matches	1.1.1.72
	KLLA0D10131g	7β h				TC Superfamily	2.A.1.#.#
	KLLA0D10241g	1α b	YML130C	Saccharomyces cerevisiae	Essential oxidoreductase that oxidizes proteins in the endoplasmic reticulum to produce disulfide bonds	Matches	1.8.4.-
	KLLA0D10285g	1a	YML096W	Saccharomyces cerevisiae		nrDB	6.3.5.4
	KLLA0D10373g	1a	YML092C	Saccharomyces cerevisiae		Matches	3.4.25.1
	KLLA0D10417g	7β h				TC Superfamily	3.D.4.#.#
	KLLA0D10483g	1a	YML091C	Saccharomyces cerevisiae		Matches	3.1.26.5
	KLLA0D10505g	1a	YML126C	Saccharomyces cerevisiae		Matches	2.3.3.10
	KLLA0D10527g	3α a	YPR161C	Saccharomyces cerevisiae		Distinct	2.7.11.22, 2.7.11.23
	KLLA0D10637g	1f	YER024W	Saccharomyces cerevisiae	SGD uses wrong ec	Distinct	2.3.1.7
	KLLA0D10681g	1α b	YJR122W	Saccharomyces cerevisiae	Required for lysine and glutamate prototrophy and mitochondrial genome maintenance	nrDB	2.1.-.-
	KLLA0D10703g	1α a	YJR121W	Saccharomyces cerevisiae		Matches	3.6.3.14
	KLLA0D10736g	1α a	YER023W	Saccharomyces cerevisiae		Matches	1.5.1.2
	KLLA0D10758g	4g ([histone-H3]-lysine-4-demethylase(b)-1.14.11.B2(g))	YJR119C	Saccharomyces cerevisiae		Matches	1.14.11.B2
	KLLA0D10846g	1a	YJR117W	Saccharomyces cerevisiae		Matches	3.4.24.84
	KLLA0D10890g	1a	YJR105W	Saccharomyces cerevisiae		Matches	2.7.1.20
	KLLA0D10912g	7β h				TC Superfamily	2.A.19.#.#
	KLLA0D10934g	2a	YJR107W	Saccharomyces cerevisiae	Putative lipase	Distinct	3.1.1.-
	KLLA0D10956g	7α b	YER020W	Saccharomyces cerevisiae		nrDB
	KLLA0D11000g	4g (NADPH-dependent aldehyde reductase(f)-1.1.1.2(g))	YGL157W	Saccharomyces cerevisiae		Distinct	1.1.1.2
	KLLA0D11022g	4a (1.1.1.283)	YOL151W	Saccharomyces cerevisiae		Distinct	1.1.1.283
	KLLA0D11044g	1α a	YNL154C	Saccharomyces cerevisiae		Matches	2.7.11.1
	KLLA0D11110g	6c (2.6.1.57, 2.6.1.58)	YHR137W	Saccharomyces cerevisiae		Distinct	2.6.1.28, 2.6.1.57, 2.6.1.58
	KLLA0D11154g	1α a	YFL018C	Saccharomyces cerevisiae		Distinct	1.8.1.4
	KLLA0D11198g	1a	YMR013C	Saccharomyces cerevisiae		Matches	2.7.1.108
	KLLA0D11242g	1b	YMR015C	Saccharomyces cerevisiae	C-22 sterol desaturase, a cytochrome P450 enzyme	Matches	1.14.14.-
	KLLA0D11308g	4β d (carboxylester lipase-(b)-3.1.1.13(g))	O94493	Schizosaccharomyces pombe	after specif blast e=6E-119	nrDB	3.1.1.13
	KLLA0D11330g	7β h				TC Superfamily	2.A.1.#.#
	KLLA0D11352g	1α a	YGL253W	Saccharomyces cerevisiae		Distinct	2.7.1.1
	KLLA0D11462g	4a (3.6.4.12 (g))	YGL251C	Saccharomyces cerevisiae		Matches	3.6.4.12
	KLLA0D11484g	7b	YGL252C	Saccharomyces cerevisiae		nrDB
	KLLA0D11506g	1a	YFR050C	Saccharomyces cerevisiae		nrDB	3.4.25.1
	KLLA0D11528g	1a	YGL248W	Saccharomyces cerevisiae		Matches	3.1.4.17
	KLLA0D11594g	7b	YPL048W	Saccharomyces cerevisiae		nrDB
	KLLA0D11638g	4b (1.14.14.-(g))	YDR402C	Saccharomyces cerevisiae	after specif blast e=4e-12	nrDB	1.14.14.-
	KLLA0D11660g	1α a	YDR256C	Saccharomyces cerevisiae		Matches	1.11.1.6
	KLLA0D11814g	5,6α a (2.7.11.22)	YPL042C	Saccharomyces cerevisiae		Matches	2.7.11.22, 2.7.11.23
	KLLA0D11858g	1a	YPL040C	Saccharomyces cerevisiae		Matches	6.1.1.5
	KLLA0D11990g	1α a	YPL031C	Saccharomyces cerevisiae		Distinct	2.7.11.22
	KLLA0D12012g	4α f (2.1.1.n2)	YPL030W	Saccharomyces cerevisiae		Matches	2.1.1.n2
	KLLA0D12034g	4α a (3.6.4.13)	YPL029W	Saccharomyces cerevisiae		Matches	3.6.4.13
	KLLA0D12056g	1a	YPL028W	Saccharomyces cerevisiae		Distinct	2.3.1.9
	KLLA0D12078g	1a	YDR248C	Saccharomyces cerevisiae		Matches	2.7.1.12
	KLLA0D12100g	1a	YPL026C	Saccharomyces cerevisiae		Matches	2.7.11.1
	KLLA0D12188g	1α a	YPL023C	Saccharomyces cerevisiae		Matches	1.5.1.20
	KLLA0D12210g	7b	YPL022W	Saccharomyces cerevisiae		nrDB
	KLLA0D12342g	3a	YDL168W	Saccharomyces cerevisiae		Distinct	1.1.1.1, 1.1.1.284
	KLLA0D12386g	4d (2.7.4.3)	YDL166C	Saccharomyces cerevisiae		nrDB	2.7.4.3
	KLLA0D12474g	1g (heme oxygenase)	YLR205C	Saccharomyces cerevisiae		nrDB	1.14.99.3
	KLLA0D12496g	1α a	YDL164C	Saccharomyces cerevisiae		Matches	6.5.1.1
	KLLA0D12606g	7β h				TC Superfamily	2.A.1.#.#
	KLLA0D12628g	1a	YDR242W	Saccharomyces cerevisiae		Matches	3.5.1.4
	KLLA0D12694g	4a (3.6.4.12 (g))	YMR190C	Saccharomyces cerevisiae		Matches	3.6.4.12
	KLLA0D12716g	7β h				TC Superfamily	2.A.1.#.#
	KLLA0D12738g	1a	YMR189W	Saccharomyces cerevisiae		Matches	1.4.4.2
	KLLA0D12804g	4g (Rhomboid protein (b)-3.4.21.105 (g))	YPL246C	Saccharomyces cerevisiae		Matches	3.4.21.105
	KLLA0D12848g	7β h				TC Superfamily	2.A.7.#.#
	KLLA0D12980g	1a	YDR321W	Saccharomyces cerevisiae		Matches	3.5.1.1
	KLLA0D13024g	1a	YHR074W	Saccharomyces cerevisiae		Matches	6.3.5.1
	KLLA0D13046g	1α b	YHR075C	Saccharomyces cerevisiae	Demethylates proteins that have been reversibly carboxymethylated	Matches	3.1.1.-
	KLLA0D13068g	4g (aminopeptidase YscII (b)-3.4.11.22(g))	YKL157W	Saccharomyces cerevisiae		Matches	3.4.11.22
	KLLA0D13134g	1a	YHR076W	Saccharomyces cerevisiae		nrDB	3.1.3.16
	KLLA0D13266g	5,6 a (2.7.11.1)	YHR079C	Saccharomyces cerevisiae	Serine-threonine kinase and endoribonuclease	Matches	2.7.11.1, 3.1.26.-
	KLLA0D13310g	7β h				TC Superfamily	2.A.1.#.#
	KLLA0D13354g	4g (DNA repair enzyme (ATP)(b) - 6.5.1.1 (g))	YHR031C	Saccharomyces cerevisiae		Matches	6.5.1.1
	KLLA0D13376g	1b	YIL014W	Saccharomyces cerevisiae	Alpha-1,3-mannosyltransferase	Matches	2.4.1.-
	KLLA0D13398g	7α b	YIR006C	Saccharomyces cerevisiae		nrDB
	KLLA0D13552g	4a (3.6.4.12 (g))	YIR002C	Saccharomyces cerevisiae		Matches	3.6.4.12
	KLLA0D13662g	1a	YER005W	Saccharomyces cerevisiae		Matches	3.6.1.5
	KLLA0D13728g	1α a	YER003C	Saccharomyces cerevisiae		Matches	5.3.1.8
	KLLA0D13860g	4d (3.1.3.36)	YIL002C	Saccharomyces cerevisiae		Distinct	3.1.3.36
	KLLA0D13882g	1a	YEL002C	Saccharomyces cerevisiae		Matches	2.4.1.119
	KLLA0D13926g	7β h				TC Superfamily	2.A.7.#.#
	KLLA0D13970g	7α b	YIL003W	Saccharomyces cerevisiae		nrDB
	KLLA0D14014g	1a	YIL005W	Saccharomyces cerevisiae		Matches	5.3.4.1
	KLLA0D14036g	7β h				TC Superfamily	2.A.29.#.#
	KLLA0D14201g	1a	YNL104C	Saccharomyces cerevisiae		Matches	2.3.3.13
	KLLA0D14333g	1a	YIL010W	Saccharomyces cerevisiae		Matches	1.11.1.15
	KLLA0D14421g	1b	YOL030W	Saccharomyces cerevisiae	Splits internally a 1,3-beta-glucan molecule	nrDB	2.4.1.-
	KLLA0D14487g	4g (acireductone dioxygenase (b)-1.13.11.53,1 .13.11.54 (g))	YMR009W	Saccharomyces cerevisiae	1,2-dihydroxy-3-keto-5-methylthiopentene dioxygenase	Matches	1.13.11.53, 1.13.11.54
	KLLA0D14553g	2b	YHL021C	Saccharomyces cerevisiae	Probable oxidoreductase	Distinct	1.14.11.-
	KLLA0D14685g	1α a	YGR088W	Saccharomyces cerevisiae		Matches	1.11.1.6
	KLLA0D14861g	1g (DNA-directed RNA polymerase (b))	YPR110C	Saccharomyces cerevisiae		nrDB	2.7.7.6
	KLLA0D14905g	1a	YGR092W	Saccharomyces cerevisiae		Matches	2.7.11.1
	KLLA0D14971g	1a	YGR094W	Saccharomyces cerevisiae		Matches	6.1.1.9
	KLLA0D14993g	4g (3'-5'-exoribonuclease (b)-3.1.13.1 (g))	YGR095C	Saccharomyces cerevisiae		nrDB	3.1.13.1
	KLLA0D15015g	7β h				TC Superfamily	2.A.29.#.#
	KLLA0D15037g	1a	YPR113W	Saccharomyces cerevisiae		Matches	2.7.8.11
	KLLA0D15136g	1a	YGR098C	Saccharomyces cerevisiae		Matches	3.4.22.49
	KLLA0D15224g	1a	YGR101W	Saccharomyces cerevisiae		Matches	3.4.21.105
	KLLA0D15312g	7β h				TC Superfamily	1.C.19.#.#
	KLLA0D15378g	7β h				TC Superfamily	2.A.67.#.#
	KLLA0D15455g	1α a	YPR118W	Saccharomyces cerevisiae		Matches	5.3.1.23
	KLLA0D15521g	4b (1.3.1.34)	YNL202W	Saccharomyces cerevisiae	NADP(+)-dependent dehydrogenase; acts on serine, L-allo-threonine, and other 3-hydroxy acids	nrDB	1.3.1.34
	KLLA0D15631g	1b	YPR122W	Saccharomyces cerevisiae	Haploid specific endoprotease	Matches	3.4.24.-
	KLLA0D15697g	1α a	YBR252W	Saccharomyces cerevisiae		Matches	3.6.1.23
	KLLA0D15895g	1a	YBR256C	Saccharomyces cerevisiae		Matches	2.5.1.9
	KLLA0D15917g	4d (3.4.23.35)	YIL015W	Saccharomyces cerevisiae		Distinct	3.4.23.35
	KLLA0D15939g	7β h				TC Superfamily	9.A.14.#.#
	KLLA0D15983g	1a	YFR030W	Saccharomyces cerevisiae		nrDB	1.8.1.2
	KLLA0D16148g	1α a	YIL020C	Saccharomyces cerevisiae		Matches	5.3.1.16
	KLLA0D16170g	1g (DNA-directed RNA polymerase (b))	YIL021W	Saccharomyces cerevisiae		nrDB	2.7.7.6
	KLLA0D16214g	7b	YIL022W	Saccharomyces cerevisiae		nrDB
	KLLA0D16280g	7β h				TC Superfamily	9.A.27.#.#
	KLLA0D16390g	7b	YLR129W	Saccharomyces cerevisiae		nrDB
	KLLA0D16412g	1a	YJL153C	Saccharomyces cerevisiae		nrDB	5.5.1.4
	KLLA0D16434g	7β h				TC Superfamily	2.A.5.#.#
	KLLA0D16500g	1a	YLR133W	Saccharomyces cerevisiae		Distinct	2.7.1.32
	KLLA0D16522g	1a	YDR148C	Saccharomyces cerevisiae		Matches	2.3.1.61
	KLLA0D16588g	2b	YJR126C	Saccharomyces cerevisiae	Involved in vacuolar protein sorting	Distinct	3.4.-.-
	KLLA0D16676g	1α a	YDR155C	Saccharomyces cerevisiae		Matches	5.2.1.8
	KLLA0D16731g	1α a	YDR158W	Saccharomyces cerevisiae		Matches	1.2.1.11
	KLLA0D16753g	1α b	YLR137W	Saccharomyces cerevisiae	S-adenosyl-L-methionine-dependent protein lysine methyltransferase that monomethylates 60S ribosomal protein L1	Matches	2.1.1.-
	KLLA0D16797g	7β h				TC Superfamily	2.A.36.#.#
	KLLA0D16830g	7β h				TC Superfamily	2.A.3.#.#
	KLLA0D16962g	1a	YLR142W	Saccharomyces cerevisiae		Matches	1.5.99.8
	KLLA0D17050g	1a	YLR144C	Saccharomyces cerevisiae		Matches	3.2.1.6
	KLLA0D17094g	2a	YLR146C	Saccharomyces cerevisiae		Distinct	2.5.1.22
	KLLA0D17292g	1b	YLR151C	Saccharomyces cerevisiae	8-oxo-dGTP + H2O = 8-oxo-dGMP + diphosphate	Matches	3.6.1.-
	KLLA0D17336g	1α a (6.2.1.1)	YLR153C	Saccharomyces cerevisiae		Matches	6.2.1.1
	KLLA0D17380g	4a (3.5.4.25)	YBL033C	Saccharomyces cerevisiae		nrDB	3.5.4.25
	KLLA0D17402g	1a	YDR173C	Saccharomyces cerevisiae		Matches	2.7.1.151
	KLLA0D18095g	1a	YLR163C	Saccharomyces cerevisiae		Matches	3.4.24.64
	KLLA0D18117g	1 a,h (1.3.5.1, 3.A.8.#.#)	YDR178W	Saccharomyces cerevisiae	TC Superfamily	Matches	1.3.5.1, 3.A.8.#.#
	KLLA0D18172g	1α b	YLR165C	Saccharomyces cerevisiae	RNA uridine = RNA pseudouridine	Matches	5.4.99.-
	KLLA0D18370g	4α g (palmitoyl-CoA:protein S-palmitoyltransferase(b)-2.3.1.B1(g))	YLR246W	Saccharomyces cerevisiae	Palmitoyl-CoA + protein-cysteine = S-palmitoyl protein + CoA	Matches	2.3.1.B1
	KLLA0D18414g	1a	YLR245C	Saccharomyces cerevisiae		Matches	3.5.4.5
	KLLA0D18436g	1α a	YLR244C	Saccharomyces cerevisiae		Matches	3.4.11.18
	KLLA0D18458g	7b	YDR188W	Saccharomyces cerevisiae		nrDB
	KLLA0D18502g	4α a (3.6.4.12 (g))	YDR190C	Saccharomyces cerevisiae		Matches	3.6.4.12
	KLLA0D18535g	1b	YDR191W	Saccharomyces cerevisiae	NAD+ + an acetylprotein = nicotinamide + O-acetyl-ADP-ribose + a protein	Matches	3.5.1.-
	KLLA0D18645g	1a	YLR240W	Saccharomyces cerevisiae		Matches	2.7.1.137
	KLLA0D18667g	4α a (3.6.4.13)	YDR194C	Saccharomyces cerevisiae		Matches	3.6.4.13
	KLLA0D18711g	1a	YDR196C	Saccharomyces cerevisiae		nrDB	2.7.1.24
	KLLA0D18755g	1b	YDR198C	Saccharomyces cerevisiae	Protein lysine methyltransferase that trimethylates 'Lys-11' of 60S ribosomal protein L12 (RPL12A and RPL12B)	Matches	2.1.1.-
	KLLA0D18777g	1α a	YLR239C	Saccharomyces cerevisiae		Matches	2.3.1.181
	KLLA0D18909g	1a	YNL202W	Saccharomyces cerevisiae		nrDB	1.3.1.34
	KLLA0D19008g	1a	YNL207W	Saccharomyces cerevisiae		Matches	2.7.11.1
	KLLA0D19041g	7b	YNL209W	Saccharomyces cerevisiae		nrDB
	KLLA0D19129g	1 a,h (2.4.1.119, 3.A.2.#.#)	YDL232W	Saccharomyces cerevisiae	TC Superfamily	nrDB	2.4.1.119, 3.A.2.#.#
	KLLA0D19272g	7b	YDL234C	Saccharomyces cerevisiae		nrDB
	KLLA0D19316g	1b	YNL217W	Saccharomyces cerevisiae	Putative metallophosphoesterase YNL217W	Matches	3.1.-.-
	KLLA0D19360g	7b	YNL218W	Saccharomyces cerevisiae		nrDB
	KLLA0D19382g	1a	YDL236W	Saccharomyces cerevisiae		Matches	3.1.3.41
	KLLA0D19404g	1a	YNL219C	Saccharomyces cerevisiae		Matches	2.4.1.259, 2.4.1.261
	KLLA0D19426g	1α a	YNL220W	Saccharomyces cerevisiae		Matches	6.3.4.4
	KLLA0D19448g	1a	YNL221C	Saccharomyces cerevisiae		Matches	3.1.26.5
	KLLA0D19492g	1a	YDL238C	Saccharomyces cerevisiae		Matches	3.5.4.3
	KLLA0D19514g	1α a	YNL222W	Saccharomyces cerevisiae		Matches	3.1.3.16
	KLLA0D19536g	1α b	YNL223W	Saccharomyces cerevisiae	Probable cysteine protease necessary for autophagy and cytoplasm to vacuole transport	nrDB	3.4.22.-
	KLLA0D19624g	7α a	YNL229C	Saccharomyces cerevisiae	can mutate to acquire GST activity!	nrDB
	KLLA0D19701g	4g (3'-5'exoribonuclease(b)-3.1.13.1(g))	YNL232W	Saccharomyces cerevisiae		Matches	3.1.13.1
	KLLA0D19811g	1α a	YNL238W	Saccharomyces cerevisiae		Matches	3.4.21.61
	KLLA0D19855g	1α a	YNL241C	Saccharomyces cerevisiae		Matches	1.1.1.49
	KLLA0D19929g	5d (1.1.1.284)	YDL168W	Saccharomyces cerevisiae	after specif blast e=2e-24	nrDB	1.1.1.1, 1.1.1.284
	KLLA0D19933g	4b (1.-.-.-)	YMR226C	Saccharomyces cerevisiae	NADP(+)-dependent dehydrogenase; acts on serine, L-allo-threonine, and other 3-hydroxy acids - after specif blast e=1e-24	nrDB	1.-.-.-
	KLLA0D19941g	7β h				TC Superfamily	2.A.1.#.#
	KLLA0D19945g	7β h				TC Superfamily	2.A.1.#.#
	KLLA0D19953g	7β h				TC Superfamily	2.A.1.#.#
	KLLA0D19957g	5,6 a (3.2.1.10)	YOL157C	Saccharomyces cerevisiae		Matches	3.2.1.10, 3.2.1.20
	KLLA0D20009g	7β h				TC Superfamily	2.A.1.#.#
	KLLA0E00133g	7β h				TC Superfamily	2.A.1.#.#
	KLLA0E00221g	7β h				TC Superfamily	2.A.59.#.#
	KLLA0E00287g	7β h				TC Superfamily	2.A.1.#.#
	KLLA0E00397g	7β h				TC Superfamily	2.A.67.#.#
	KLLA0E00419g	7β h				TC Superfamily	2.A.67.#.#
	KLLA0E00441g	1b	YHL039W	Saccharomyces cerevisiae	lysine methyltransferase	Matches	2.1.1.-
	KLLA0E00507g	7β h				TC Superfamily	2.A.3.#.#
	KLLA0E00529g	7h (3.A.1.#.#)	YLL048C	Saccharomyces cerevisiae	TC Superfamily	nrDB	3.A.1.#.#
	KLLA0E00595g	1a	YHL032C	Saccharomyces cerevisiae		Matches	2.7.1.30
	KLLA0E00617g	7β h				TC Superfamily	1.A.8.#.#
	KLLA0E00683g	1a	YLL041C	Saccharomyces cerevisiae		Matches	1.3.5.1
	KLLA0E00815g	4α g (Polynucleotide 5'-hydroxyl-kinase(b) - 2.7.1.78(g))	YLL035W	Saccharomyces cerevisiae		nrDB	2.7.1.78
	KLLA0E00837g	7b	YLL034C	Saccharomyces cerevisiae		Distinct
	KLLA0E00925g	7β h				TC Superfamily	2.A.9.#.#
	KLLA0E00969g	4g (2-aminoadipate transaminase(f)-2.6.1.39(g))	YER152C	Saccharomyces cerevisiae		nrDB	2.6.1.39
	KLLA0E01013g	1α a	YER151C	Saccharomyces cerevisiae		Matches	3.1.2.15
	KLLA0E01035g	7a	YIR019C	Saccharomyces cerevisiae		Yeast
	KLLA0E01101g	7b	YJR101W	Saccharomyces cerevisiae		nrDB
	KLLA0E01145g	7β h				TC Superfamily	3.A.5.#.#
	KLLA0E01211g	1α a	YLR377C	Saccharomyces cerevisiae		Matches	3.1.3.11
	KLLA0E01233g	1a	YDL052C	Saccharomyces cerevisiae		Matches	2.3.1.51
	KLLA0E01343g	1a	YDL095W	Saccharomyces cerevisiae		Matches	2.4.1.109
	KLLA0E01387g	1a	YMR156C	Saccharomyces cerevisiae		Matches	3.1.3.32
	KLLA0E01497g	1α a	YDL100C	Saccharomyces cerevisiae		Matches	3.6.3.16
	KLLA0E01585g	1a	YDL101C	Saccharomyces cerevisiae		Matches	2.7.11.1
	KLLA0E01607g	1α a	YDL102W	Saccharomyces cerevisiae		Matches	2.7.7.7
	KLLA0E01651g	1 d,h (3.A.3.#.#, 3.6.3.1)	YMR162C	Saccharomyces cerevisiae	TC Superfamily	Matches	3.6.3.1, 3.A.3.#.#
	KLLA0E01673g	1a	YDL103C	Saccharomyces cerevisiae		Matches	2.7.7.23
	KLLA0E01761g	1α a	YDL200C	Saccharomyces cerevisiae	after specif blast 1e-25	nrDB	2.1.1.63
	KLLA0E01783g	7β h				TC Superfamily	2.A.1.#.#
	KLLA0E01805g	5d (4.3.1.19)	YCL064C	Saccharomyces cerevisiae		nrDB	4.3.1.17, 4.3.1.19
	KLLA0E01959g	1α a (2.5.1.78(g))	YOL143C	Saccharomyces cerevisiae		Matches	2.5.1.9, 2.5.1.78
	KLLA0E01981g	4a (3.5.1.98)	YNL330C	Saccharomyces cerevisiae		nrDB	3.5.1.98
	KLLA0E02003g	7α a	YNL329C	Saccharomyces cerevisiae		Distinct
	KLLA0E02025g	7β h				TC Superfamily	3.A.8.#.#
	KLLA0E02069g	4α g,h (palmitoyl-CoA:protein S-palmitoyltransferase(b)-2.3.1.B1(g)) (2.3.1.B1, 9.B.37.#.#)	YNL326C	Saccharomyces cerevisiae	TC Superfamily - Palmitoyl-CoA + protein-cysteine = S-palmitoyl protein + CoA	Matches	2.3.1.B1, 9.B.37.#.#
	KLLA0E02091g	4g (3'-5'exoribonuclease(b)-3.1.13.1(g))	YOL142W	Saccharomyces cerevisiae		Matches	3.1.13.1
	KLLA0E02113g	1b	YNL325C	Saccharomyces cerevisiae	1-phosphatidyl-1D-myo-inositol 3,5-bisphosphate + H2O = 1-phosphatidyl-1D-myo-inositol 3-phosphate + phosphate	Distinct	3.1.3.-
	KLLA0E02179g	7β h				TC Superfamily	8.A.27.#.#
	KLLA0E02333g	1a	YDR371W	Saccharomyces cerevisiae		Matches	3.2.1.14
	KLLA0E02377g	1α a	YOR124C	Saccharomyces cerevisiae		Matches	3.1.2.15
	KLLA0E02421g	1b	YOR125C	Saccharomyces cerevisiae	Central metabolic regulator required for the derepression of PCK1, and thereby gluconeogenesis	nrDB	1.14.13.-
	KLLA0E02487g	7b	YDR375C	Saccharomyces cerevisiae		nrDB
	KLLA0E02509g	1b	YOR126C	Saccharomyces cerevisiae	Isoamyl acetate-hydrolyzing esterase	Matches	3.1.-.-
	KLLA0E02531g	1a	YDR376W	Saccharomyces cerevisiae		nrDB	1.18.1.2
	KLLA0E02553g	1a	YDR377W	Saccharomyces cerevisiae		Matches	3.6.3.14
	KLLA0E02641g	1β a	Q16739	Homo sapiens	after specif blast 1e-28	nrDB	2.4.1.80
	KLLA0E02685g	1α a	YOR128C	Saccharomyces cerevisiae		Matches	4.1.1.21
	KLLA0E02707g	5,6 a (4.1.1.72, 4.1.1.74)	YDR380W	Saccharomyces cerevisiae		Matches	4.1.1.1, 4.1.1.72, 4.1.1.74
	KLLA0E02795g	7b	YDR179W-A	Saccharomyces cerevisiae		nrDB
	KLLA0E02817g	7β h				TC Superfamily	2.A.29.#.#
	KLLA0E02905g	7β h				TC Superfamily	2.A.96.#.#
	KLLA0E02927g	7β h				TC Superfamily	2.A.96.#.#
	KLLA0E02949g	1b	YOR131C	Saccharomyces cerevisiae	Putative protein of unknown function; non-essential gene;	Matches	3.-.-.-
	KLLA0E03015g	4g (crossover junction endodeoxyribonuclease (b)-3.1.22.4 (g))	YDR386W	Saccharomyces cerevisiae		Matches	3.1.22.4
	KLLA0E03037g	7h (2.A.1.#.#)	YDR387C	Saccharomyces cerevisiae	TC Superfamily	nrDB	2.A.1.#.#
	KLLA0E03103g	7b	YDR390C	Saccharomyces cerevisiae		Distinct
	KLLA0E03125g	1α a	YOR136W	Saccharomyces cerevisiae		Matches	1.1.1.41
	KLLA0E03235g	5,6 a (6.2.1.5)	YOR142W	Saccharomyces cerevisiae		Matches	6.2.1.4, 6.2.1.5
	KLLA0E03257g	1a	YOR143C	Saccharomyces cerevisiae		Matches	2.7.6.2
	KLLA0E03367g	1a	YHR013C	Saccharomyces cerevisiae		Matches	2.3.1.88
	KLLA0E03433g	1a	YHR011W	Saccharomyces cerevisiae		Matches	6.1.1.11
	KLLA0E03565g	7b	YHR009C	Saccharomyces cerevisiae		nrDB
	KLLA0E03587g	1a	YDR466W	Saccharomyces cerevisiae		Matches	2.7.11.1
	KLLA0E03609g	1α a	YHR008C	Saccharomyces cerevisiae		Matches	1.15.1.1
	KLLA0E03631g	1α b	YDR465C	Saccharomyces cerevisiae	Delta-N-monomethylarginine transferase	Matches	2.1.1.-
	KLLA0E03653g	1a	YHR007C	Saccharomyces cerevisiae		Matches	1.14.13.70
	KLLA0E03829g	7β h				TC Superfamily	2.A.1.#.#
	KLLA0E03917g	1a	YGR135W	Saccharomyces cerevisiae		Matches	3.4.25.1
	KLLA0E04027g	1a	YGR133W	Saccharomyces cerevisiae		nrDB	6.3.2.19
	KLLA0E04049g	4a (3.4.23.41)	YLR120C	Saccharomyces cerevisiae		Matches	3.4.23.41
	KLLA0E04093g	7b	YDR142C	Saccharomyces cerevisiae		nrDB
	KLLA0E04159g	4b (3.6.4.-)	YFR038W	Saccharomyces cerevisiae	Uncharacterized ATP-dependent helicase	Matches	3.6.4.-
	KLLA0E04181g	7b	YIL033C	Saccharomyces cerevisiae		nrDB
	KLLA0E04247g	1a	YIL035C	Saccharomyces cerevisiae		Matches	2.7.11.1
	KLLA0E04357g	1β f	O74885	Schizosaccharomyces pombe	Putative dioxygenase - after specif blast e=2e-84	nrDB	1.14.11.-
	KLLA0E04379g	7b	YER047C	Saccharomyces cerevisiae		nrDB
	KLLA0E04489g	1b	YER049W	Saccharomyces cerevisiae	Part of a messenger ribonucleoprotein (mRNP) complex at the 3'-UTR of mRNAs	Matches	1.14.11.-
	KLLA0E04533g	1a	YIL042C	Saccharomyces cerevisiae		Matches	2.7.11.2
	KLLA0E04731g	7β h				TC Superfamily	2.A.53.#.#
	KLLA0E04775g	1α a	YPR175W	Saccharomyces cerevisiae		nrDB	2.7.7.7
	KLLA0E04797g	1a	YPR176C	Saccharomyces cerevisiae		Matches	2.5.1.60
	KLLA0E04819g	7b	YPR178W	Saccharomyces cerevisiae		nrDB
	KLLA0E04907g	7b	YLR459W	Saccharomyces cerevisiae		nrDB
	KLLA0E05039g	4g (ubiquitin-protein ligase(b)-6.3.2.19(g))	YDL064W	Saccharomyces cerevisiae		Matches	6.3.2.19
	KLLA0E05105g	4g (Insulin-degrading enzyme(b)-3.4.24.56 (g))	YLR389C	Saccharomyces cerevisiae		Matches	3.4.24.56
	KLLA0E05281g	7b	YDL058W	Saccharomyces cerevisiae		Distinct
	KLLA0E05303g	7b	YLR383W	Saccharomyces cerevisiae		nrDB
	KLLA0E05325g	1a	YLR382C	Saccharomyces cerevisiae		Matches	6.1.1.4
	KLLA0E05435g	1α a	YDL055C	Saccharomyces cerevisiae		Matches	2.7.7.13
	KLLA0E05479g	7β h				TC Superfamily	2.A.39.#.#
	KLLA0E05545g	1a	YBL039C	Saccharomyces cerevisiae		Matches	6.3.4.2
	KLLA0E05567g	1α a	YJR104C	Saccharomyces cerevisiae		Matches	1.15.1.1
	KLLA0E05633g	1a	YBL041W	Saccharomyces cerevisiae		Matches	3.4.25.1
	KLLA0E05655g	1a	YJL172W	Saccharomyces cerevisiae		Matches	3.4.17.4
	KLLA0E05699g	7b	YBL045C	Saccharomyces cerevisiae		Matches
	KLLA0E05853g	4g (phosphoinositide 3-phosphatase(b)-3.1.3.64(g))	YJR110W	Saccharomyces cerevisiae		Matches	3.1.3.64
	KLLA0E05897g	1 a,h (1.16.1.7, 5.B.1.#.#)	YKL220C	Saccharomyces cerevisiae	TC Superfamily	Matches	1.16.1.7, 5.B.1.#.#
	KLLA0E06161g	4a (1.8.3.2)	YPR037C	Saccharomyces cerevisiae		Matches	1.8.3.2
	KLLA0E06205g	7β h				TC Superfamily	2.A.7.#.#
	KLLA0E06271g	1α a	YPR036W	Saccharomyces cerevisiae		Matches	3.6.3.14
	KLLA0E06293g	1α a	YPR035W	Saccharomyces cerevisiae		Matches	6.3.1.2
	KLLA0E06381g	1a	YPR033C	Saccharomyces cerevisiae		Matches	6.1.1.21
	KLLA0E06447g	1a	YBL105C	Saccharomyces cerevisiae		Distinct	2.7.11.13
	KLLA0E06645g	1a	YPR026W	Saccharomyces cerevisiae		Matches	3.2.1.28
	KLLA0E06667g	1α a	YBL099W	Saccharomyces cerevisiae		Matches	3.6.3.14
	KLLA0E06711g	4g (YME1 AAA protease (b)-3.4.24.B19(g))	YPR024W	Saccharomyces cerevisiae		Matches	3.4.24.B19
	KLLA0E06755g	7β h				TC Superfamily	2.A.1.#.#
	KLLA0E06865g	7β h				TC Superfamily	9.B.17.#.#
	KLLA0E06887g	1α a	YBL091C	Saccharomyces cerevisiae		Matches	3.4.11.18
	KLLA0E06931g	7β h				TC Superfamily	2.A.18.#.#
	KLLA0E06975g	1α a	YBL088C	Saccharomyces cerevisiae		Matches	2.7.11.1
	KLLA0E07063g	7β h				TC Superfamily	2.A.1.#.#
	KLLA0E07085g	7α b	YNL317W	Saccharomyces cerevisiae		nrDB
	KLLA0E07107g	1a	YOL136C	Saccharomyces cerevisiae		Matches	2.7.1.105
	KLLA0E07173g	1a	YNL316C	Saccharomyces cerevisiae		nrDB	4.2.1.51
	KLLA0E07261g	7β h				TC Superfamily	1.A.35.#.#
	KLLA0E07349g	1b	YOL132W	Saccharomyces cerevisiae	Splits internally a 1,3-beta-glucan molecule	nrDB	2.4.1.-
	KLLA0E07437g	4c (2.7.12.1)	YNL307C	Saccharomyces cerevisiae		Distinct	2.7.12.1
	KLLA0E07525g	1a	YOL126C	Saccharomyces cerevisiae		Matches	1.1.1.37
	KLLA0E07547g	4g (tRNA guanosine-2'-O-methyltransferase(e)-2.1.1.34(g))	YOL125W	Saccharomyces cerevisiae		nrDB	2.1.1.34
	KLLA0E07569g	1α a	YKL060C	Saccharomyces cerevisiae		Matches	4.1.2.13
	KLLA0E07723g	1a	YKL046C	Saccharomyces cerevisiae		Matches	3.2.1.101
	KLLA0E07745g	1α a	YMR022W	Saccharomyces cerevisiae		Matches	6.3.2.19
	KLLA0E07789g	1a	YMR020W	Saccharomyces cerevisiae		Matches	1.5.3.17
	KLLA0E07921g	1b	YIL137C	Saccharomyces cerevisiae	Protein that associates with ribosomes; putative metalloprotease	Matches	3.4.11.-
	KLLA0E07965g	7b	YKL021C	Saccharomyces cerevisiae		nrDB
	KLLA0E07987g	1a	YIR034C	Saccharomyces cerevisiae		Matches	1.5.1.7
	KLLA0E08053g	2a	YKL024C	Saccharomyces cerevisiae		Distinct	2.7.4.14
	KLLA0E08075g	1b	YIR035C	Saccharomyces cerevisiae	Putative cytoplasmic protein of unknown function	Matches	1.-.-.-
	KLLA0E08097g	7α b	YKL025C	Saccharomyces cerevisiae		nrDB
	KLLA0E08119g	1a	YBR208C	Saccharomyces cerevisiae		Distinct	6.3.4.6, 3.5.1.54
	KLLA0E08141g	1a	YKL008C	Saccharomyces cerevisiae		nrDB	2.3.1.24
	KLLA0E08317g	7b	YNL023C	Saccharomyces cerevisiae		nrDB
	KLLA0E08339g	1a	YIL094C	Saccharomyces cerevisiae		Distinct	1.1.1.87
	KLLA0E08361g	7b	YNL022C	Saccharomyces cerevisiae		nrDB
	KLLA0E08383g	1a	YNL021W	Saccharomyces cerevisiae		nrDB	3.5.1.98
	KLLA0E08405g	1a	YIL095W	Saccharomyces cerevisiae		Matches	2.7.11.1
	KLLA0E08559g	7β h				TC Superfamily	2.A.18.#.#
	KLLA0E08581g	1a	YNL032W	Saccharomyces cerevisiae		Matches	3.1.3.48
	KLLA0E08669g	1a	YNL029C	Saccharomyces cerevisiae		Matches	2.4.1.131
	KLLA0E08757g	4d (6.3.2.5)	YIL083C	Saccharomyces cerevisiae		nrDB	6.3.2.5
	KLLA0E08801g	1α a	YDL122W	Saccharomyces cerevisiae		Matches	3.1.2.15
	KLLA0E08889g	1a	YGL155W	Saccharomyces cerevisiae		Matches	2.5.1.59
	KLLA0E08911g	7β h				TC Superfamily	2.A.29.#.#
	KLLA0E08933g	1a	YGL154C	Saccharomyces cerevisiae		Matches	1.2.1.31
	KLLA0E08999g	4α a (3.6.4.12)	YGL150C	Saccharomyces cerevisiae		Matches	3.6.4.12
	KLLA0E09021g	KLULA ANNOTATION		Kluyveromyces lactis	FRT1 klla	TC Number	2.A.1.1.33
	KLLA0E09065g	1α a	YGL148W	Saccharomyces cerevisiae		Matches	4.2.3.5
	KLLA0E09197g	1a	YDL112W	Saccharomyces cerevisiae		Matches	2.1.1.34
	KLLA0E09219g	4g (3'-5'exoribonuclease(b)-3.1.13.1(g))	YDL111C	Saccharomyces cerevisiae		Matches	3.1.13.1
	KLLA0E09329g	7β h				TC Superfamily	1.C.17.#.#
	KLLA0E09373g	1b	YOR022C	Saccharomyces cerevisiae	Probable phospholipase	Matches	3.1.1.-
	KLLA0E09571g	7β h				TC Superfamily	2.A.1.#.#
	KLLA0E09637g	7β h				TC Superfamily	2.A.1.#.#
	KLLA0E09681g	7b	YJR004C	Saccharomyces cerevisiae		nrDB
	KLLA0E09703g	7β h				TC Superfamily	2.A.29.#.#
	KLLA0E09747g	7β h				TC Superfamily	1.A.27.#.#
	KLLA0E09769g	1a	YGR194C	Saccharomyces cerevisiae		Matches	2.7.1.17
	KLLA0E09791g	7b	YGR193C	Saccharomyces cerevisiae		nrDB
	KLLA0E09813g	1b	YER001W	Saccharomyces cerevisiae	Alpha 1,3 glucosyltransferase --> 2.4.1.132 alpha-1,3-mannosyltransferase	Matches	2.4.1.-
	KLLA0E09835g	1α a	YJR010W	Saccharomyces cerevisiae		Matches	2.7.7.4
	KLLA0E09857g	1b	YMR226C	Saccharomyces cerevisiae	NADP(+)-dependent dehydrogenase; acts on serine, L-allo-threonine, and other 3-hydroxy acids - after specif blast e=1e-20	nrDB	1.-.-.-
	KLLA0E09879g	7β h				TC Superfamily	2.A.1.#.#
	KLLA0E09967g	1a	YJR099W	Saccharomyces cerevisiae		Matches	3.4.19.12
	KLLA0E10011g	1a	YJR099W	Saccharomyces cerevisiae		nrDB	3.4.19.12
	KLLA0E10055g	1α a	YDR075W	Saccharomyces cerevisiae		Matches	3.1.3.16
	KLLA0E10099g	7b	YER148W	Saccharomyces cerevisiae		nrDB
	KLLA0E10143g	1a	YDR074W	Saccharomyces cerevisiae		Matches	3.1.3.12
	KLLA0E10187g	1b	YDR072C	Saccharomyces cerevisiae	Catalyzes the addition of a phosphorylinositol group onto mannosyl phosphorylinositol ceramide to form mannosyl diphosphorylinositol ceramide	Matches	2.-.-.-
	KLLA0E10231g	1b	YDR071C	Saccharomyces cerevisiae	PolyAmine Acetyltransferase	Matches	2.3.1.-
	KLLA0E10275g	1α a	YER144C	Saccharomyces cerevisiae		Matches	3.4.19.12
	KLLA0E10319g	1a	YDR067C	Saccharomyces cerevisiae		Matches	3.1.3.48
	KLLA0E10341g	7α b	YER143W	Saccharomyces cerevisiae		nrDB
	KLLA0E10363g	1a	YER142C	Saccharomyces cerevisiae		Matches	3.2.2.21
	KLLA0E10407g	4g (lon protease(b)-3.4.21.53(g))	YBL022C	Saccharomyces cerevisiae		Matches	3.4.21.53
	KLLA0E10451g	7β h				TC Superfamily	2.A.66.#.#
	KLLA0E10473g	1a	YBL019W	Saccharomyces cerevisiae		Matches	4.2.99.18
	KLLA0E10495g	1a	YBL018C	Saccharomyces cerevisiae		Yeast	3.1.26.5
	KLLA0E10539g	1a	YBL016W	Saccharomyces cerevisiae		Matches	2.7.11.24
	KLLA0E10561g	1α a	YBL015W	Saccharomyces cerevisiae		Matches	3.1.2.1
	KLLA0E10583g	1a	YBL013W	Saccharomyces cerevisiae		nrDB	2.1.2.9
	KLLA0E10649g	1a	YGL026C	Saccharomyces cerevisiae		Matches	4.2.1.20
	KLLA0E10693g	1a	YGL027C	Saccharomyces cerevisiae		Matches	3.2.1.106
	KLLA0E10715g	1b	YGL028C	Saccharomyces cerevisiae	Cell wall protein with similarity to glucanases	Matches	3.2.1.-
	KLLA0E10737g	1β d	Q54GH4	Dictyostelium discoideum	after specif blast e=2e-63	nrDB	1.13.99.1
	KLLA0E10913g	1a	YGR147C	Saccharomyces cerevisiae		Matches	2.3.1.88
	KLLA0E10935g	1α,9 d	P78609	Cyberlindnera jadinii	after specif blast e=7e-106	nrDB	1.7.3.3
	KLLA0E11089g	1a	YMR267W	Saccharomyces cerevisiae		Matches	3.6.1.1
	KLLA0E11265g	7b	YMR261C	Saccharomyces cerevisiae		Distinct
	KLLA0E11309g	7β h				TC Superfamily	2.A.7.#.#
	KLLA0E11331g	7b	YBR103W	Saccharomyces cerevisiae		nrDB
	KLLA0E11397g	1α b	YBR098W	Saccharomyces cerevisiae	Interacts with MUS81 to form a DNA structure-specific endonuclease	nrDB	3.1.22.-
	KLLA0E11485g	1b	YHR028C	Saccharomyces cerevisiae	Dipeptidyl aminopeptidase	Matches	3.4.14.-
	KLLA0E11529g	1 a,h (3.6.3.14, 3.A.2.#.#)	YHR026W	Saccharomyces cerevisiae	TC Superfamily	Matches	3.6.3.14, 3.A.2.#.#
	KLLA0E11551g	1a	YHR025W	Saccharomyces cerevisiae		Matches	2.7.1.39
	KLLA0E11573g	1a	YHR024C	Saccharomyces cerevisiae		Matches	3.4.24.64
	KLLA0E11595g	7b	YHR023W	Saccharomyces cerevisiae		nrDB
	KLLA0E11705g	7β h				TC Superfamily	3.A.5.#.#
	KLLA0E11727g	7β h				TC Superfamily	1.E.9.#.#
	KLLA0E11859g	1α a	YKL152C	Saccharomyces cerevisiae		Matches	5.4.2.1
	KLLA0E11881g	7β h				TC Superfamily	2.A.96.#.#
	KLLA0E11947g	1a	YCR008W	Saccharomyces cerevisiae		Matches	2.7.11.1
	KLLA0E12079g	7b	YFL005W	Saccharomyces cerevisiae		nrDB
	KLLA0E12123g	2a	YKL141W	Saccharomyces cerevisiae		Distinct	1.3.5.1
	KLLA0E12145g	1a	YKL139W	Saccharomyces cerevisiae		Distinct	2.7.11.23
	KLLA0E12167g	7b	YKL138C-A	Saccharomyces cerevisiae		nrDB
	KLLA0E12365g	7β h				TC Superfamily	2.A.29.#.#
	KLLA0E12475g	5,6 d (1.5.1.5, 3.5.4.9)	YBR084W	Saccharomyces cerevisiae		Matches	1.5.1.5, 3.5.4.9, 6.3.4.3
	KLLA0E12563g	1α a	YBR082C	Saccharomyces cerevisiae		Matches	6.3.2.19
	KLLA0E12673g	1α d	YDR315C	Saccharomyces cerevisiae		Yeast	2.7.1.158
	KLLA0E12695g	1α a	YHR068W	Saccharomyces cerevisiae		Matches	2.5.1.46
	KLLA0E12717g	1b	YDR316W	Saccharomyces cerevisiae	Mitochondrial methyltransferase which suppresses respiratory defects caused by OXA1 mutations when overexpressed	Matches	2.1.1.-
	KLLA0E12739g	4g (3'-5'exoribonuclease(b)-3.1.13.1(g))	YHR069C	Saccharomyces cerevisiae		Matches	3.1.13.1
	KLLA0E12761g	1a	YHR070W	Saccharomyces cerevisiae		Matches	2.1.1.31
	KLLA0E12827g	1α a	YDR481C	Saccharomyces cerevisiae		Matches	3.1.3.1
	KLLA0E12915g	7β h				TC Superfamily	2.A.17.#.#
	KLLA0E12959g	7β h				TC Superfamily	2.A.3.#.#
	KLLA0E12981g	1a	YIL145C	Saccharomyces cerevisiae		nrDB	6.3.2.1
	KLLA0E13025g	4a (3.6.4.12)	YIL143C	Saccharomyces cerevisiae		Matches	3.6.4.12
	KLLA0E13157g	1a	YNL292W	Saccharomyces cerevisiae		Matches	5.4.99.25
	KLLA0E13201g	7b	YNL290W	Saccharomyces cerevisiae		nrDB
	KLLA0E13377g	1a	YDL045C	Saccharomyces cerevisiae		Matches	2.7.7.2
	KLLA0E13531g	1a	YER123W	Saccharomyces cerevisiae		Matches	2.7.11.1
	KLLA0E13575g	4g (ubiquitin-protein ligase(b)-6.3.2.19(g))	YER125W	Saccharomyces cerevisiae		Matches	6.3.2.19
	KLLA0E13751g	7b	YKL144C	Saccharomyces cerevisiae		nrDB
	KLLA0E13773g	7b	YKL145W	Saccharomyces cerevisiae		Distinct
	KLLA0E13795g	7β h				TC Superfamily	2.A.18.#.#
	KLLA0E13817g	6e (1.1.1.35)	YKR009C	Saccharomyces cerevisiae		Distinct	4.2.1.74, 1.1.1.35
	KLLA0E13861g	1a	YOR099W	Saccharomyces cerevisiae		Matches	2.4.1.131
	KLLA0E13905g	2a	YPR006C	Saccharomyces cerevisiae		Distinct	4.1.3.30
	KLLA0E13971g	1α b	YFR007W	Saccharomyces cerevisiae	ATP-dependent kinase that could be involved in endoplasmic reticulum membrane assembly	Matches	2.7.1.-
	KLLA0E14059g	7β h				TC Superfamily	2.A.53.#.#
	KLLA0E14103g	1b	YFR006W	Saccharomyces cerevisiae	Putative X-Pro aminopeptidase	Matches	3.4.-.-
	KLLA0E14125g	7b	YFR005C	Saccharomyces cerevisiae		nrDB
	KLLA0E14147g	7b	YFR004W	Saccharomyces cerevisiae		nrDB
	KLLA0E14213g	1a	YPR002W	Saccharomyces cerevisiae		nrDB	4.2.1.79
	KLLA0E14235g	1α a	YPR001W	Saccharomyces cerevisiae		Matches	2.3.3.1
	KLLA0E14301g	1α a	YPL001W	Saccharomyces cerevisiae		Matches	2.3.1.48
	KLLA0E14345g	1α a	YFL001W	Saccharomyces cerevisiae		nrDB	4.2.1.70
	KLLA0E14367g	4α a (3.6.4.13)	YFL002C	Saccharomyces cerevisiae		Matches	3.6.4.13
	KLLA0E14433g	2a	YLL057C	Saccharomyces cerevisiae		Distinct	1.14.11.-
	KLLA0E14477g	1 a,h (1.16.1.7, 5.B.1.#.#)	YKL220C	Saccharomyces cerevisiae	TC Superfamily	Matches	1.16.1.7, 5.B.1.#.#
	KLLA0E14499g	7β h				TC Superfamily	9.A.9.#.#
	KLLA0E14543g	7b	YAL063C	Saccharomyces cerevisiae		nrDB
	KLLA0E14587g	5h (3.6.3.7, 3.6.3.12, 3.A.3.#.#)	YDR039C	Saccharomyces cerevisiae	TC Superfamily	Distinct	3.6.3.7, 3.6.3.12, 3.A.3.#.#
	KLLA0E14609g	7β h				TC Superfamily	2.A.1.#.#
	KLLA0E14631g	1β d	P07337	Kluyveromyces marxianus	after specif blast e=0.0	nrDB	3.2.1.21
	KLLA0E14653g	7β h				TC Superfamily	2.A.1.#.#
	KLLA0E14675g	7β h				TC Superfamily	2.A.3.#.#
	KLLA0E14697g	4g (ubiquitin-protein ligase(b)-6.3.2.19(g))	YGL141W	Saccharomyces cerevisiae		Matches	6.3.2.19
	KLLA0E14719g	1b	YGL142C	Saccharomyces cerevisiae	Mannosyltransferase involved in glycosylphosphatidylinositol-anchor biosynthesis	Matches	2.4.1.-
	KLLA0E14763g	4β d (1.1.99.2)	A7SMW7	Nematostella vectensis	after specif blast e=2e-24	nrDB	1.1.99.2
	KLLA0E14785g	5e (2.7.11.1)	YDL108W	Saccharomyces cerevisiae		Distinct	2.7.11.1, 2.7.11.23
	KLLA0E14829g	1b	YGL144C	Saccharomyces cerevisiae	Protein with putative serine active lipase domain	Matches	3.1.-.-
	KLLA0E14939g	7b	YKR042W	Saccharomyces cerevisiae		nrDB
	KLLA0E14961g	7b	YKR043C	Saccharomyces cerevisiae		nrDB
	KLLA0E15005g	1a	YJL172W	Saccharomyces cerevisiae		Matches	3.4.17.4
	KLLA0E15071g	1α a	YJL121C	Saccharomyces cerevisiae		Matches	5.1.3.1
	KLLA0E15137g	1α b	YKR049C	Saccharomyces cerevisiae	Putative mitochondrial redox protein which could be involved in the reduction of small toxic molecules - after specif blast 5e-22	nrDB	1.-.-.-
	KLLA0E15181g	4β g (acyl-CoA dehydrogenase(e)-1.3.99.3(g))	Q5R778	Pongo abelii	after specif blast e=1e-40	nrDB	1.3.99.3
	KLLA0E15225g	1α a	YJL125C	Saccharomyces cerevisiae		Matches	2.1.1.36
	KLLA0E15247g	4g (nitrilase(b)-3.5.5.1(g)) - the catalysed reaction is generic	YJL126W	Saccharomyces cerevisiae	Nit protein, one of two proteins in S. cerevisiae with similarity to the Nit domain	Matches	3.5.5.1
	KLLA0E15269g	4g (histone acetyltransferase(e)-2.3.1.48(g))	YJL127C	Saccharomyces cerevisiae		nrDB	2.3.1.48
	KLLA0E15291g	1β d	P81898	Prunus dulcis	after specif blast e=7e-30	nrDB	3.5.1.52
	KLLA0E15313g	1a	YJL128C	Saccharomyces cerevisiae		Matches	2.7.12.2
	KLLA0E15335g	7β h				TC Superfamily	2.A.38.#.#
	KLLA0E15357g	5,6 d (2.1.3.2)	YJL130C	Saccharomyces cerevisiae		Matches	6.3.5.5, 2.1.3.2
	KLLA0E15445g	7β h				TC Superfamily	2.A.29.#.#
	KLLA0E15511g	7b	YHR158C	Saccharomyces cerevisiae		nrDB
	KLLA0E15775g	7b	YGR229C	Saccharomyces cerevisiae		nrDB
	KLLA0E15797g	1α b	YGR227W	Saccharomyces cerevisiae	Adds the third glucose residue to the lipid-linked oligosaccharide precursor for N-linked glycosylation	Matches	2.4.1.256
	KLLA0E16083g	7β h				TC Superfamily	1.A.1.#.#
	KLLA0E16105g	1a	YGR216C	Saccharomyces cerevisiae		Matches	2.4.1.198
	KLLA0E16149g	7x	X	no homologue		nrDB
	KLLA0E16193g	1a	YLR047C	Saccharomyces cerevisiae		Matches	1.16.1.7
	KLLA0E16259g	7β h				TC Superfamily	2.A.1.#.#
	KLLA0E16281g	7β h				TC Superfamily	2.A.3.#.#
	KLLA0E16303g	1α a	YLR044C	Saccharomyces cerevisiae		Matches	4.1.1.1
	KLLA0E16369g	1a	YGR208W	Saccharomyces cerevisiae		Matches	3.1.3.3
	KLLA0E16435g	1α a	YJR024C	Saccharomyces cerevisiae		nrDB	4.2.1.109
	KLLA0E16501g	1b	YGR205W	Saccharomyces cerevisiae	ATP-dependent kinase whose specificity is not yet known	Matches	2.7.-.-
	KLLA0E16523g	1a	YJR019C	Saccharomyces cerevisiae		Matches	3.1.2.2
	KLLA0E16545g	5,6 d (1.5.1.5, 3.5.4.9)	YGR204W	Saccharomyces cerevisiae		Matches	1.5.1.5, 3.5.4.9, 6.3.4.3
	KLLA0E16567g	1a	YJR017C	Saccharomyces cerevisiae		nrDB	5.2.1.8
	KLLA0E16611g	1a	YGR202C	Saccharomyces cerevisiae		Matches	2.7.7.15
	KLLA0E16721g	4α g,h (palmitoyl-CoA:protein S-palmitoyltransferase(b)-2.3.1.B1(g)) (2.3.1.B1, 9.B.37.#.#)	YDR264C	Saccharomyces cerevisiae	TC Superfamily - Palmitoyl-CoA + protein-cysteine = S-palmitoyl protein + CoA	Matches	2.3.1.B1, 9.B.37.#.#
	KLLA0E16743g	4g (exodeoxyribonuclease I(b)-3.1.11.1(g))	YOR033C	Saccharomyces cerevisiae		Matches	3.1.11.1
	KLLA0E16897g	7b	YDR258C	Saccharomyces cerevisiae		nrDB
	KLLA0E16963g	7β h				TC Superfamily	9.A.17.#.#
	KLLA0E17051g	1b	YDR331W	Saccharomyces cerevisiae	Mediates GPI anchoring in the endoplasmic reticulum	Matches	3.-.-.-
	KLLA0E17073g	1a	YHR082C	Saccharomyces cerevisiae		Matches	2.7.11.1
	KLLA0E17095g	4b (3.6.4.-)	YDR332W	Saccharomyces cerevisiae	Belongs to the helicase family. IRC3 subfamily	Matches	3.6.4.-
	KLLA0E17161g	1α b	YBR004C	Saccharomyces cerevisiae	Mannosyltransferase involved in glycosylphosphatidylinositol-anchor biosynthesis	Matches	2.4.1.-
	KLLA0E17183g	1b	YBR003W	Saccharomyces cerevisiae	Assembly of polyisoprenoid side chains	Matches	2.5.1.-
	KLLA0E17205g	1b	YBR002C	Saccharomyces cerevisiae	Cis-prenyl transferase that adds multiple copies of isopentenyl pyrophosphate (IPP) to farnesyl pyrophosphate (FPP) to produce dehydrodolichyl diphosphate (Dedol-PP)	Matches	2.5.1.-
	KLLA0E17271g	1α a	YDR001C	Saccharomyces cerevisiae		Matches	3.2.1.28
	KLLA0E17491g	1a	YBR006W	Saccharomyces cerevisiae		Distinct	1.2.1.16
	KLLA0E17645g	1α a	YDR007W	Saccharomyces cerevisiae		Matches	5.3.1.24
	KLLA0E17667g	1α a	YBR011C	Saccharomyces cerevisiae		Matches	3.6.1.1
	KLLA0E17711g	1b	YDL008W	Saccharomyces cerevisiae	Catalytic core subunit of the Anaphase-Promoting Complex/Cyclosome (APC/C), which is a ubiquitin-protein ligase required for degradation of anaphase inhibitors	Matches	6.3.2.-
	KLLA0E17755g	1b	YBR015C	Saccharomyces cerevisiae	Alpha-1,2-mannosyltransferase	nrDB	2.4.1.-
	KLLA0E17821g	1a	YBR139W	Saccharomyces cerevisiae		Matches	3.4.16.5
	KLLA0E17865g	1α b	YOL080C	Saccharomyces cerevisiae	Exoribonuclease involved in ribosome biosynthesis	Matches	3.1.-.-
	KLLA0E17975g	1a	YKL019W	Saccharomyces cerevisiae		Distinct	2.5.1.58, 2.5.1.59
	KLLA0E17997g	1a	YIR026C	Saccharomyces cerevisiae		Matches	3.1.3.48
	KLLA0E18063g	7b	YKL018W	Saccharomyces cerevisiae		nrDB
	KLLA0E18085g	4b (3.6.4.12)	YKL017C	Saccharomyces cerevisiae		Matches	3.6.4.12
	KLLA0E18107g	1α a	YKL016C	Saccharomyces cerevisiae		Matches	3.6.3.14
	KLLA0E18261g	4g ( SEC11 (b)-3.4.21.89 (g))	YIR022W	Saccharomyces cerevisiae		Matches	3.4.21.89
	KLLA0E18349g	7b	YKL088W	Saccharomyces cerevisiae		nrDB
	KLLA0E18371g	4β d (1.4.3.22)	Q12556	Aspergillus niger	after specif blast e=9e-110	nrDB	1.4.3.22
	KLLA0E18525g	7β h				TC Superfamily	1.A.55.#.#
	KLLA0E18613g	1a	YHR004C	Saccharomyces cerevisiae		Matches	3.1.3.16
	KLLA0E18635g	1α a	YKL029C	Saccharomyces cerevisiae		Matches	1.1.1.38
	KLLA0E18701g	7β h				TC Superfamily	2.A.29.#.#
	KLLA0E18745g	7β h				TC Superfamily	9.B.1.#.#
	KLLA0E18877g	1α a	YGL094C	Saccharomyces cerevisiae		Matches	3.1.13.4
	KLLA0E18965g	1b	YGL092W	Saccharomyces cerevisiae	Functions as a component of the nuclear pore complex (NPC)	Matches	3.4.21.-
	KLLA0E19097g	1a	YPL188W	Saccharomyces cerevisiae		Distinct	2.7.1.86
	KLLA0E19119g	1g (Ubiquitin-conjugating enzyme)	YGL087C	Saccharomyces cerevisiae		nrDB	6.3.2.19
	KLLA0E19163g	1α b	YGL085W	Saccharomyces cerevisiae	mutant has long chronological lifespan	Matches	3.1.-.-
	KLLA0E19185g	7h (2.A.50.#.#)	YGL084C	Saccharomyces cerevisiae	TC Superfamily	nrDB	2.A.50.#.#
	KLLA0E19471g	4β d (1.14.19.4)	F2QNN3	Pichia pastoris	BRENDA FLAGED	nrDB	1.14.19.4
	KLLA0E19515g	7b	YLR196W	Saccharomyces cerevisiae		nrDB
	KLLA0E19537g	1α a	YLR195C	Saccharomyces cerevisiae		Matches	2.3.1.97
	KLLA0E19625g	2a	YDL171C	Saccharomyces cerevisiae		Distinct	1.4.1.14
	KLLA0E19691g	1α a	YDL174C	Saccharomyces cerevisiae		Matches	1.1.2.4
	KLLA0E19735g	7β h				TC Superfamily	3.A.20.#.#
	KLLA0E19779g	1a	YER086W	Saccharomyces cerevisiae		Matches	4.3.1.19
	KLLA0E19801g	1a	YER087W	Saccharomyces cerevisiae		Matches	6.1.1.15
	KLLA0E19823g	7β h				TC Superfamily	3.A.5.#.#
	KLLA0E19889g	1a	YMR318C	Saccharomyces cerevisiae		Matches	1.1.1.2
	KLLA0E19911g	1a	YBL052C	Saccharomyces cerevisiae		Matches	2.3.1.48
	KLLA0E19955g	1b	YBL055C	Saccharomyces cerevisiae	Has both endo- and exonuclease activities	Matches	3.1.21.-
	KLLA0E19977g	1a	YBL056W	Saccharomyces cerevisiae		Matches	3.1.3.16
	KLLA0E19999g	1a	YER090W	Saccharomyces cerevisiae		Matches	4.1.3.27
	KLLA0E20021g	1a	YBL0514	Saccharomyces cerevisiae		Matches	3.1.1.29
	KLLA0E20065g	1a	YER091C	Saccharomyces cerevisiae		Matches	2.1.1.14
	KLLA0E20197g	1a	YER094C	Saccharomyces cerevisiae		Matches	3.4.25.1
	KLLA0E20241g	7α b	YER095W	Saccharomyces cerevisiae		nrDB
	KLLA0E20285g	1a	YBL064C	Saccharomyces cerevisiae		Matches	1.11.1.15
	KLLA0E20351g	1α a	YER098W	Saccharomyces cerevisiae		Matches	3.1.2.15
	KLLA0E20373g	1α a	YER099C	Saccharomyces cerevisiae		Matches	2.7.6.1
	KLLA0E20395g	1α a,h (6.3.2.19, 3.A.20.#.#)	YER100W	Saccharomyces cerevisiae	TC Superfamily	Matches	6.3.2.19, 3.A.20.#.#
	KLLA0E20527g	7b	YBL075C	Saccharomyces cerevisiae		nrDB
	KLLA0E20549g	1a	YBL076C	Saccharomyces cerevisiae		Matches	6.1.1.5
	KLLA0E20659g	4g (glutaminyl-tRNA synthase(b) - 6.3.5.7(g))	YBL080C	Saccharomyces cerevisiae		Matches	6.3.5.7
	KLLA0E20703g	7b	YER107C	Saccharomyces cerevisiae		nrDB
	KLLA0E20747g	1α a	YBL082C	Saccharomyces cerevisiae		Matches	2.4.1.258
	KLLA0E20769g	7b	YER110C	Saccharomyces cerevisiae		nrDB
	KLLA0E20835g	7β h				TC Superfamily	9.A.2.#.#
	KLLA0E20857g	7b	YBL084C	Saccharomyces cerevisiae		nrDB
	KLLA0E20945g	7β h				TC Superfamily	2.A.1.#.#
	KLLA0E21033g	7β h				TC Superfamily	2.A.19.#.#
	KLLA0E21077g	1α a	YOL140W	Saccharomyces cerevisiae		Matches	2.6.1.11
	KLLA0E21121g	1a	YOR119C	Saccharomyces cerevisiae		Matches	2.7.11.1
	KLLA0E21187g	7b	YDR364C	Saccharomyces cerevisiae		nrDB
	KLLA0E21209g	7b	YOR3258W	Saccharomyces cerevisiae		Distinct
	KLLA0E21253g	1α a	YOR116C	Saccharomyces cerevisiae		Matches	2.7.7.6
	KLLA0E21297g	1a	YHR113W	Saccharomyces cerevisiae		Matches	3.4.11.21
	KLLA0E21319g	2a	YHR112C	Saccharomyces cerevisiae	YAL012W/Q55DV9	Distinct	4.4.1.1
	KLLA0E21363g	1α b	YHR111W	Saccharomyces cerevisiae	Plays a central role in 2-thiolation of mcm5S2U at tRNA wobble positions	nrDB	2.7.7.-, 2.8.1.-
	KLLA0E21407g	1α a	YHR109W	Saccharomyces cerevisiae		Matches	2.1.1.59
	KLLA0E21517g	7b	YDR356W	Saccharomyces cerevisiae		nrDB
	KLLA0E21561g	1a	YDR354W	Saccharomyces cerevisiae		Matches	2.4.2.18
	KLLA0E21605g	1α a	YDR353W	Saccharomyces cerevisiae		Matches	1.8.1.9
	KLLA0E21627g	4,5,6 d (D-xylose reductase (b)- 1.1.1.307 (g))	YHR104W	Saccharomyces cerevisiae		Matches	1.1.1.21, 1.1.1.307
	KLLA0E21693g	1a	YHR102W	Saccharomyces cerevisiae		Matches	2.7.11.1
	KLLA0E21759g	7β h				TC Superfamily	1.F.1.#.#
	KLLA0E21781g	7b	YDR267C	Saccharomyces cerevisiae		nrDB
	KLLA0E21803g	1b	YOR037W	Saccharomyces cerevisiae	Redox component that participates in c-type cytochrome biogenesis in the mitochondrial intermembrane space	nrDB	1.-.-.-
	KLLA0E21825g	1a	YDR268W	Saccharomyces cerevisiae		Matches	6.1.1.2
	KLLA0E21869g	7b	YOR039W	Saccharomyces cerevisiae		nrDB
	KLLA0E21891g	4 literature (1.6.5.2) (Tarrío N. et al., 2005)	YMR145C	Saccharomyces cerevisiae		Matches	1.6.5.2
	KLLA0E21935g	4α a (3.6.4.13)	YDL084W	Saccharomyces cerevisiae		Matches	3.6.4.13
	KLLA0E22089g	4a (2.6.1.11)	YOL140W	Saccharomyces cerevisiae	after specif blast e=6e-27	nrDB	2.6.1.11
	KLLA0E22111g	1α a	YEL038W	Saccharomyces cerevisiae		nrDB	3.1.3.77
	KLLA0E22243g	4d (3.6.4.12)	YEL032W	Saccharomyces cerevisiae		nrDB	3.6.4.12
	KLLA0E22265g	4 a,h (3.6.3.1, 3.A.3.#.#)	YEL031W	Saccharomyces cerevisiae	TC Superfamily	Matches	3.6.3.1, 3.A.3.#.#
	KLLA0E22309g	7b	YJR045C	Saccharomyces cerevisiae		nrDB
	KLLA0E22375g	1a	YEL029C	Saccharomyces cerevisiae		nrDB	2.7.1.35
	KLLA0E22397g	5β d (1.1.1.184, 1.1.1.289)	Q75WS0	Kluyveromyces aestuarii	BRENDA FLAGED	nrDB	1.1.1.184, 1.1.1.289
	KLLA0E22441g	1 a,h (3.6.3.14, 3.A.2.#.#)	YEL027W	Saccharomyces cerevisiae	TC Superfamily	Matches	3.6.3.14, 3.A.2.#.#
	KLLA0E22507g	7β h				TC Superfamily	2.A.49.#.#
	KLLA0E22551g	4g (ubiquitin-protein ligase(b)-6.3.2.19(g))	YJR036C	Saccharomyces cerevisiae		Matches	6.3.2.19
	KLLA0E22573g	1α a	YEL024W	Saccharomyces cerevisiae		Matches	1.10.2.2
	KLLA0E22617g	4g (DNA repair enzyme (ATP)(b) - 6.5.1.1 (g))	YJR035W	Saccharomyces cerevisiae		Matches	6.5.1.1
	KLLA0E22705g	1a	YJR032W	Saccharomyces cerevisiae		Matches	5.2.1.8
	KLLA0E22727g	7b	YEL022W	Saccharomyces cerevisiae		nrDB
	KLLA0E22771g	1α a	YEL021W	Saccharomyces cerevisiae		Matches	4.1.1.23
	KLLA0E22903g	1a	YHR128W	Saccharomyces cerevisiae		nrDB	2.4.2.9
	KLLA0E22991g	1a	YBR205W	Saccharomyces cerevisiae		Matches	2.4.1.131
	KLLA0E23035g	4g (Triacylglycerol + H2O = diacylglycerol + a fatty acid anion (f) - 3.1.1.3 (g))	YBR204C	Saccharomyces cerevisiae	Triacylglycerol + H2O = diacylglycerol + a fatty acid anion	Matches	3.1.1.3
	KLLA0E23057g	4c (1.2.1.4)	YPL061W	Saccharomyces cerevisiae	UNIPROT NAD+, SGD NADP+	Distinct	1.2.1.4
	KLLA0E23167g	2a	YNL141W	Saccharomyces cerevisiae	SGD adenine uniprot adenosine	Distinct	3.5.4.2
	KLLA0E23211g	7β h				TC Superfamily	3.D.4.#.#
	KLLA0E23277g	7β h				TC Superfamily	3.A.16.#.#
	KLLA0E23299g	1f	YPL069C	Saccharomyces cerevisiae	SGD only one ec number	Distinct	2.5.1.1, 2.5.1.10, 2.5.1.29
	KLLA0E23387g	1a	YPL072W	Saccharomyces cerevisiae		Matches	3.1.2.15
	KLLA0E23409g	7b	YPL074W	Saccharomyces cerevisiae		nrDB
	KLLA0E23453g	7b	YBR198C	Saccharomyces cerevisiae		nrDB
	KLLA0E23475g	1a	YPL076W	Saccharomyces cerevisiae		Matches	2.4.1.198
	KLLA0E23519g	1α a	YBR196C	Saccharomyces cerevisiae		Matches	5.3.1.9
	KLLA0E23541g	7b	YBR195C	Saccharomyces cerevisiae		nrDB
	KLLA0E23563g	1α a	YPL078C	Saccharomyces cerevisiae		Matches	3.6.3.14
	KLLA0E23695g	1a	YDL131W	Saccharomyces cerevisiae		Matches	2.3.3.14
	KLLA0E23717g	4b (3.6.4.-)	YPL082C	Saccharomyces cerevisiae	Regulates transcription in association with TATA binding protein (TBP)	Matches	3.6.4.-
	KLLA0E23761g	7β h				TC Superfamily	9.B.26.#.#
	KLLA0E23783g	7b	YBR186W	Saccharomyces cerevisiae		nrDB
	KLLA0E23937g	1a	YPL086C	Saccharomyces cerevisiae		Matches	2.3.1.48
	KLLA0E23959g	1a	YEL046C	Saccharomyces cerevisiae		Matches	4.1.2.5
	KLLA0E23981g	4g (alkaline ceramidase (b)- 3.5.1.23 (g))	YPL087W	Saccharomyces cerevisiae		Matches	3.5.1.23
	KLLA0E24003g	5β d (1.1.1.184, 1.1.1.289)	A3GF07	Scheffersomyces stipitis	BRENDA FLAGED	nrDB	1.1.1.184, 1.1.1.289
	KLLA0E24069g	1α a	YPL091W	Saccharomyces cerevisiae		Matches	1.8.1.7
	KLLA0E24091g	7β h				TC Superfamily	2.A.16.#.#
	KLLA0E24113g	7β h				TC Superfamily	2.A.1.#.#
	KLLA0E24157g	7β h				TC Superfamily	1.A.15.#.#
	KLLA0E24179g	4b (3.6.5.1)	YBR179C	Saccharomyces cerevisiae		Matches	3.6.5.1
	KLLA0E24201g	5,6 a (2.3.1.84)	YBR177C	Saccharomyces cerevisiae		Matches	2.3.1.84, 3.1.1.-
	KLLA0E24223g	1α a	YPL096W	Saccharomyces cerevisiae		Matches	3.5.1.52
	KLLA0E24267g	1a	YPL097W	Saccharomyces cerevisiae		Matches	6.1.1.1
	KLLA0E24377g	1b	YPL103C	Saccharomyces cerevisiae	Hydrolyzes N-acyl-phosphatidylethanolamines (NAPEs) to produce N-acylethanolamines (NAEs)	Matches	3.1.4.-
	KLLA0E24399g	1a	YBR176W	Saccharomyces cerevisiae		Matches	2.1.2.11
	KLLA0E24465g	1a	YPL104W	Saccharomyces cerevisiae		Matches	6.1.1.12
	KLLA0E24487g	7b	YBR175W	Saccharomyces cerevisiae		nrDB
	KLLA0E24553g	7β h				TC Superfamily	3.A.5.#.#
	KLLA0E24597g	7b	YPL106C	Saccharomyces cerevisiae		nrDB
	KLLA0E24663g	1a	YBR167C	Saccharomyces cerevisiae		nrDB	3.1.26.5
	KLLA0E24707g	4d (3.5.3.19)	YIR032C	Saccharomyces cerevisiae		Matches	3.5.3.19
	KLLA0E24729g	1a	YBR166C	Saccharomyces cerevisiae		Matches	1.3.1.13
	KLLA0E24795g	7b	YPL109C	Saccharomyces cerevisiae		nrDB
	KLLA0E24949g	1α a	YDL024C	Saccharomyces cerevisiae		Matches	3.1.3.2
	KLLA0E24993g	7β h				TC Superfamily	2.A.3.#.#
	KLLA0E25015g	7β h				TC Superfamily	2.A.1.#.#
	KLLA0E25081g	1β d	P07337	Kluyveromyces marxianus	after specif blast e=0.0	nrDB	3.2.1.21
	KLLA0F00154g	7β h				TC Superfamily	2.A.1.#.#
	KLLA0F00242g	7β h				TC Superfamily	2.A.59.#.#
	KLLA0F00264g	7β h				TC Superfamily	9.A.26.#.#
	KLLA0F00286g	7β h				TC Superfamily	2.A.1.#.#
	KLLA0F00330g	1a	YOR368W	Saccharomyces cerevisiae		Matches	3.1.11.2
	KLLA0F00440g	1a	YOR374W	Saccharomyces cerevisiae		Matches	1.2.1.5
	KLLA0F00506g	5,6 a (1.1.1.303)	YAL060W	Saccharomyces cerevisiae		Distinct	1.1.1.4, 1.1.1.303
	KLLA0F00528g	5,6 a (1.1.1.303)	YAL061W	Saccharomyces cerevisiae		Matches	1.1.1.4, 1.1.1.303
	KLLA0F00594g	1a	YAL062W	Saccharomyces cerevisiae		Matches	1.4.1.4
	KLLA0F00616g	1 a,h (1.16.1.7, 5.B.1.#.#)	YOR381W	Saccharomyces cerevisiae	TC Superfamily	Matches	1.16.1.7, 5.B.1.#.#
	KLLA0F00660g	1a	YPL110C	Saccharomyces cerevisiae		Matches	3.1.4.46
	KLLA0F00704g	1a	YPL111W	Saccharomyces cerevisiae		Matches	3.5.3.1
	KLLA0F00792g	1b	YPL113C	Saccharomyces cerevisiae	2-hydroxyacid dehydrogenase	Matches	1.-.-.-
	KLLA0F00836g	4a( 2.8.1.8)	YOR196C	Saccharomyces cerevisiae		nrDB	2.8.1.8
	KLLA0F00858g	4g (histone deacetylase (e)-3.5.1.98 (g))	YPL116W	Saccharomyces cerevisiae		nrDB	3.5.1.98
	KLLA0F00880g	1α a	YOR197W	Saccharomyces cerevisiae	Involved in cell death (apoptosis)	nrDB	3.4.22.-
	KLLA0F00924g	1a	YPL117C	Saccharomyces cerevisiae		Matches	5.3.3.2
	KLLA0F00946g	1b	YOR201C	Saccharomyces cerevisiae	Encodes an essential ribose methyltransferase that specifically modifies to 2'-O-methylguanosine a universally conserved nucleotide	Matches	2.1.1.-
	KLLA0F00968g	1α a	YOR202W	Saccharomyces cerevisiae		Matches	4.2.1.19
	KLLA0F01012g	7β h				TC Superfamily	2.A.3.#.#
	KLLA0F01034g	4α a (3.6.4.13)	YOR204W	Saccharomyces cerevisiae		Matches	3.6.4.13
	KLLA0F01078g	1α a	YOR207C	Saccharomyces cerevisiae		Matches	2.7.7.6
	KLLA0F01188g	1α a	YER070W	Saccharomyces cerevisiae		Matches	1.17.4.1
	KLLA0F01210g	1α a	YBR263W	Saccharomyces cerevisiae		Matches	2.1.2.1
	KLLA0F01276g	1a	YBR274W	Saccharomyces cerevisiae		Matches	2.7.11.1
	KLLA0F01364g	4a (3.6.4.13)	YJL050W	Saccharomyces cerevisiae		Matches	3.6.4.13
	KLLA0F01507g	1a	YJL057C	Saccharomyces cerevisiae		Matches	2.7.11.1
	KLLA0F01617g	4a (2.6.1.7)	YJL060W	Saccharomyces cerevisiae		Matches	2.6.1.7
	KLLA0F01705g	1α b	YJL062W	Saccharomyces cerevisiae	Ethanolamine phosphate transferase involved in glycosylphosphatidylinositol-anchor biosynthesis	Matches	2.-.-.-
	KLLA0F01749g	1α a	YBR265W	Saccharomyces cerevisiae		Matches	1.1.1.102
	KLLA0F01771g	7β h				TC Superfamily	3.D.1.#.#
	KLLA0F01815g	1α a	YGR012W	Saccharomyces cerevisiae		Matches	2.5.1.47
	KLLA0F01837g	5,6 a (3.1.3.16)	YBR276C	Saccharomyces cerevisiae		Matches	3.1.3.16, 3.1.3.48
	KLLA0F01859g	1α a	Q6BX14	Debaryomyces hansenii	after specif blast 6e-18	nrDB	2.7.7.7
	KLLA0F01903g	1a	YJL172W	Saccharomyces cerevisiae		Matches	3.4.17.4
	KLLA0F01947g	1a	YJL068C	Saccharomyces cerevisiae		Matches	3.1.2.12
	KLLA0F01991g	1b	YBR281C	Saccharomyces cerevisiae	Component of the GSH degradosomal complex	nrDB	3.4.-.-
	KLLA0F02057g	7β h				TC Superfamily	3.A.5.#.#
	KLLA0F02233g	1a	YJL046W	Saccharomyces cerevisiae		nrDB	2.7.7.63
	KLLA0F02321g	1g (DNA-directed RNA polymerase (b))	YOR340C	Saccharomyces cerevisiae		nrDB	2.7.7.6
	KLLA0F02431g	1a	YOR335C	Saccharomyces cerevisiae		Matches	6.1.1.7
	KLLA0F02453g	1a	YAL033W	Saccharomyces cerevisiae		Matches	3.1.26.5
	KLLA0F02519g	7β h				TC Superfamily	1.A.35.#.#
	KLLA0F02541g	1a	YOR332W	Saccharomyces cerevisiae		Matches	3.6.3.14
	KLLA0F02728g	4a (1.1.1.117)	YBR149W	Saccharomyces cerevisiae		Matches	1.1.1.117
	KLLA0F02838g	1a	YJL106W	Saccharomyces cerevisiae		Distinct	2.7.11.1
	KLLA0F02992g	1α b	YKL113C	Saccharomyces cerevisiae	Single-stranded DNA endonuclease	nrDB	3.1.-.-
	KLLA0F03036g	1a	YGR282C	Saccharomyces cerevisiae		Matches	3.2.1.58
	KLLA0F03146g	1β d	P51691	Pseudomonas aeruginosa	after specif blast e=2e-156	nrDB	3.1.6.1
	KLLA0F03168g	7β h				TC Superfamily	2.A.1.#.#
	KLLA0F03190g	1a	YJR109C	Saccharomyces cerevisiae		Matches	6.3.5.5
	KLLA0F03256g	1b	YJR096W	Saccharomyces cerevisiae	Uncharacterized oxidoreductase	Distinct	1.-.-.-
	KLLA0F03311g	7β h				TC Superfamily	2.A.1.#.#
	KLLA0F03355g	1b	YNL063W	Saccharomyces cerevisiae	Methylates MRF1 on 'Gln-287' using S-adenosyl L-methionine as methyl donor	Matches	2.1.1.-
	KLLA0F03399g	1b	YNL061W	Saccharomyces cerevisiae	Required for 60S ribosomal subunit synthesis. May act as ribosomal RNA methyltransferase	Matches	2.1.1.-
	KLLA0F03509g	1a	YIL116W	Saccharomyces cerevisiae		Matches	2.6.1.9
	KLLA0F03597g	1a	YNL053W	Saccharomyces cerevisiae		Matches	3.1.3.48
	KLLA0F03641g	1 a,h (1.9.3.1, 3.D.4.#.#)	YNL052W AND YIL111W	Saccharomyces cerevisiae	TC Superfamily	Matches	1.9.3.1, 3.D.4.#.#
	KLLA0F03729g	7a	YIL109C	Saccharomyces cerevisiae		nrDB
	KLLA0F03751g	1b	YIL108W	Saccharomyces cerevisiae	Putative metalloprotease	Matches	3.4.24.-
	KLLA0F03773g	1a	YIL107C	Saccharomyces cerevisiae		Distinct	2.7.1.105
	KLLA0F03817g	1α a	YNL2510W	Saccharomyces cerevisiae		Matches	2.4.1.131
	KLLA0F03883g	1α a	YNL045W	Saccharomyces cerevisiae		Matches	3.3.2.6
	KLLA0F04037g	1α a	YNL036W	Saccharomyces cerevisiae		nrDB	4.2.1.1
	KLLA0F04059g	1a	YIL099W	Saccharomyces cerevisiae		Matches	3.2.1.3
	KLLA0F04103g	1α a	YNL037C	Saccharomyces cerevisiae		Matches	1.1.1.41
	KLLA0F04125g	7β h				TC Superfamily	2.A.18.#.#
	KLLA0F04169g	7β h				TC Superfamily	2.A.20.#.#
	KLLA0F04235g	1β d	Q10088	Schizosaccharomyces pombe	after specif blast e=7e-85	nrDB	3.5.3.11
	KLLA0F04257g	7β h				TC Superfamily	2.A.18.#.#
	KLLA0F04279g	7β h				TC Superfamily	2.A.66.#.#
	KLLA0F04433g	7b	YIL123W	Saccharomyces cerevisiae		nrDB
	KLLA0F04455g	1a	YIL124W	Saccharomyces cerevisiae		Matches	1.1.1.101
	KLLA0F04477g	1a	YIL125W	Saccharomyces cerevisiae		Matches	1.2.4.2
	KLLA0F04521g	4a (3.6.4.12)	YIL126W	Saccharomyces cerevisiae		Matches	3.6.4.12
	KLLA0F04697g	7β h				TC Superfamily	2.A.29.#.#
	KLLA0F04741g	1a	YNL071W	Saccharomyces cerevisiae		Matches	2.3.1.12
	KLLA0F04774g	1α a	YNL072W	Saccharomyces cerevisiae		Matches	3.1.26.4
	KLLA0F04796g	1α a	YNL073W	Saccharomyces cerevisiae		Matches	6.1.1.6
	KLLA0F04818g	1b	YKL045W	Saccharomyces cerevisiae	Subunit of DNA primase	Matches	2.7.7.-
	KLLA0F04884g	7b	YDL145C	Saccharomyces cerevisiae		nrDB
	KLLA0F04906g	1b	YLR213C	Saccharomyces cerevisiae	Putative glycoside hydrolase	Matches	3.2.-.-
	KLLA0F04950g	1h (1.16.1.7, 5.B.1.#.#)	YLR214W	Saccharomyces cerevisiae	TC Superfamily	Matches	1.16.1.7, 5.B.1.#.#
	KLLA0F05027g	1b	YDL142C	Saccharomyces cerevisiae	2 Phosphatidylglycerol = diphosphatidylglycerol + glycerol	Matches	2.7.8.-
	KLLA0F05049g	5f (6.3.4.9, 6.3.4.10, 6.3.4.11)	YDL141W	Saccharomyces cerevisiae	SGD only one ec number	Distinct	6.3.4.-, 6.3.4.9, 6.3.4.10, 6.3.4.11, 6.3.4.15
	KLLA0F05071g	1α a	YDL140C	Saccharomyces cerevisiae		Matches	2.7.7.6
	KLLA0F05093g	1α a	YLR216C	Saccharomyces cerevisiae		Matches	5.2.1.8
	KLLA0F05159g	7b	YDL195W	Saccharomyces cerevisiae		nrDB
	KLLA0F05181g	7β h				TC Superfamily	2.A.1.#.#
	KLLA0F05203g	1a	YDL193W	Saccharomyces cerevisiae		Matches	2.5.1.31
	KLLA0F05269g	1a	YDL190C	Saccharomyces cerevisiae		nrDB	6.3.2.-
	KLLA0F05357g	1α a	YDL134C	Saccharomyces cerevisiae		Matches	3.1.3.16
	KLLA0F05401g	1a	YDL185W	Saccharomyces cerevisiae		Distinct	3.6.3.14
	KLLA0F05489g	1a	YDL131W	Saccharomyces cerevisiae		Matches	2.3.3.14
	KLLA0F05632g	7β h				TC Superfamily	2.A.19.#.#
	KLLA0F05676g	7b	YDL126C	Saccharomyces cerevisiae		Distinct
	KLLA0F05731g	2b	YDL125C	Saccharomyces cerevisiae	Hydrolyzes adenosine 5'-monophosphoramidate substrates such as AMP-morpholidate, AMP-N-alanine methyl ester, AMP-alpha-acetyl lysine methyl ester and AMP-NH2	Distinct	3.-.-.-
	KLLA0F05753g	1a	YDL178W	Saccharomyces cerevisiae		Matches	1.1.2.4
	KLLA0F05775g	4g (NADP-dependent alpha-keto(f)-1.2.1.49(g))	YDL124W	Saccharomyces cerevisiae		Distinct	1.2.1.49
	KLLA0F05841g	7β h				TC Superfamily	9.B.12.#.#
	KLLA0F05918g	1a	YIL078W	Saccharomyces cerevisiae		Matches	6.1.1.3
	KLLA0F05962g	1b	YCR047C	Saccharomyces cerevisiae	Methyltransferase, methylates residue G1575 of 18S rRNA	Matches	2.1.1.-
	KLLA0F06028g	1b	YCR045C	Saccharomyces cerevisiae	subtilisin-family protease	Matches	3.4.21.-
	KLLA0F06072g	1a	YNR016C	Saccharomyces cerevisiae		Distinct	6.4.1.2, 6.3.4.14
	KLLA0F06094g	1α b	YNR015W	Saccharomyces cerevisiae	Catalyzes the synthesis of dihydrouridine, a modified base found in the D-loop of most tRNAs	Matches	1.-.-.-
	KLLA0F06160g	7β h				TC Superfamily	2.A.47.#.#
	KLLA0F06182g	1α a	YNR012W	Saccharomyces cerevisiae		Matches	2.7.1.48
	KLLA0F06204g	4a (3.6.4.13)	YNR011C	Saccharomyces cerevisiae		Matches	3.6.4.13
	KLLA0F06226g	1a	YML004C	Saccharomyces cerevisiae		Matches	4.4.1.5
	KLLA0F06248g	1α a	YMR205C	Saccharomyces cerevisiae		Matches	2.7.1.11
	KLLA0F06336g	1b	YMR202W	Saccharomyces cerevisiae	Catalyzes the reaction which results in unsaturation at C-7 in the B ring of sterols	Matches	5.-.-.-
	KLLA0F06380g	1a	YNR008W	Saccharomyces cerevisiae		Matches	2.3.1.158
	KLLA0F06556g	1α a	YBR249C	Saccharomyces cerevisiae		Matches	2.5.1.54
	KLLA0F06578g	5,6 b (2.4.2.-)	YBR248C	Saccharomyces cerevisiae	5-[(5-phospho-1-deoxyribulos-1-ylamino)methylideneamino]-1-(5-phosphoribosyl)imidazole-4-carboxamide + L-glutamine = imidazole-glycerol phosphate + 5-aminoimidazol-4-carboxamide ribonucleotide + L-glutamate + H2O	Matches	2.4.2.-, 4.1.3.-
	KLLA0F06622g	7b	YBR247C	Saccharomyces cerevisiae		nrDB
	KLLA0F06710g	4b (3.6.4.-)	YBR245C	Saccharomyces cerevisiae	Catalytic component of ISW1-type complexes	Matches	3.6.4.-
	KLLA0F06732g	4a (1.11.1.15)	YIR037W	Saccharomyces cerevisiae		Matches	1.11.1.15
	KLLA0F06776g	1a	YBR243C	Saccharomyces cerevisiae		Matches	2.7.8.15
	KLLA0F06853g	7h (2.A.1.#.#)	YBR241C	Saccharomyces cerevisiae	TC Superfamily	nrDB	2.A.1.#.#
	KLLA0F06897g	7β h				TC Superfamily	2.A.4.#.#
	KLLA0F06941g	4α a (3.6.4.13)	YNR038W	Saccharomyces cerevisiae		Matches	3.6.4.13
	KLLA0F06985g	1a	YCR079W	Saccharomyces cerevisiae		nrDB	3.1.3.16
	KLLA0F07095g	4β g (DELTA12-fatty-acid desaturase (e)-1.14.19.6 (g))	P59668	Mortierella isabellina	after specif blast e=2e-77	nrDB	1.14.19.6
	KLLA0F07161g	1a	YDL090C	Saccharomyces cerevisiae		Matches	2.5.1.58
	KLLA0F07183g	1α b	YMR154C	Saccharomyces cerevisiae	Required for the proteolytic cleavage of the transcription factor RIM101 in response to alkaline ambient pH	Matches	3.4.22.-
	KLLA0F07293g	1b	YMR150C	Saccharomyces cerevisiae	Catalytic component of the mitochondrial inner membrane peptidase (IMP) complex	Matches	3.4.21.-
	KLLA0F07381g	1a	YDL086W	Saccharomyces cerevisiae		Matches	3.1.1.45
	KLLA0F07447g	1h (3.6.3.4, 3.A.3.#.#)	YDR270W	Saccharomyces cerevisiae	TC Superfamily	Matches	3.6.3.4, 3.A.3.#.#
	KLLA0F07469g	1α b	YOR048C	Saccharomyces cerevisiae	Exonucleolytic cleavage in the 5'- to 3'-direction to yield nucleoside 5'-phosphates	Distinct	3.1.13.-
	KLLA0F07513g	4b (3.6.4.-)	YAL019W	Saccharomyces cerevisiae	May function as a negative regulatory element in the process of UV damage repair	Matches	3.6.4.-
	KLLA0F07557g	1a	YOL049W	Saccharomyces cerevisiae		Matches	6.3.2.3
	KLLA0F07601g	7β h				TC Superfamily	9.B.7.#.#
	KLLA0F07623g	1a	YAL017W	Saccharomyces cerevisiae		Matches	2.7.11.1
	KLLA0F07645g	7β h				TC Superfamily	2.A.3.#.#
	KLLA0F07689g	7b	YAL016W	Saccharomyces cerevisiae		nrDB
	KLLA0F07711g	7b	YOL043C	Saccharomyces cerevisiae		nrDB
	KLLA0F07733g	1b	YOL042W	Saccharomyces cerevisiae	Belongs to the CCR4/nocturin family	Matches	3.1.-.-
	KLLA0F07909g	1a	YAL012W	Saccharomyces cerevisiae		Matches	4.4.1.1
	KLLA0F07975g	1a	YOL033W	Saccharomyces cerevisiae		Matches	6.1.1.17
	KLLA0F07997g	7b	YOL034W	Saccharomyces cerevisiae		nrDB
	KLLA0F08228g	1a	YPR103W	Saccharomyces cerevisiae		Matches	3.4.25.1
	KLLA0F08393g	1α a	YBR020W	Saccharomyces cerevisiae		Matches	2.7.1.6
	KLLA0F08415g	1α a	YBR019C	Saccharomyces cerevisiae		Distinct	5.1.3.2, 5.1.3.3
	KLLA0F08437g	1α a	YBR018C	Saccharomyces cerevisiae		Matches	2.7.7.12
	KLLA0F08459g	7b	YDL040C	Saccharomyces cerevisiae		nrDB
	KLLA0F08525g	7β h				TC Superfamily	2.A.1.#.#
	KLLA0F08569g	7β h				TC Superfamily	2.A.7.#.#
	KLLA0F08635g	4a (2.7.1.n5)	YOR311C	Saccharomyces cerevisiae		nrDB	2.7.1.n5
	KLLA0F08723g	7β h				TC Superfamily	2.A.4.#.#
	KLLA0F08745g	7b	YMR244W	Saccharomyces cerevisiae		nrDB
	KLLA0F08833g	7b	YFL028C	Saccharomyces cerevisiae		nrDB
	KLLA0F08855g	1b	YLR056W	Saccharomyces cerevisiae	Catalyzes the introduction of a C-5 double bond in the B ring of ergosterol	Matches	1.3.3.-
	KLLA0F08877g	1a	YFL029C	Saccharomyces cerevisiae		nrDB	2.7.11.22
	KLLA0F08899g	1a	YLR057W	Saccharomyces cerevisiae		Yeast	3.2.1.-
	KLLA0F08921g	1α a	YLR058C	Saccharomyces cerevisiae		Matches	2.1.2.1
	KLLA0F08954g	1a	YFL030W	Saccharomyces cerevisiae		nrDB	2.6.1.44
	KLLA0F08998g	4g (oligoribonuclease (b)-3.1.13.3(g))	YLR059C	Saccharomyces cerevisiae		Matches	3.1.13.3
	KLLA0F09053g	7b	YGL190C	Saccharomyces cerevisiae		nrDB
	KLLA0F09075g	7α a	YGL191W	Saccharomyces cerevisiae		Matches
	KLLA0F09097g	1a	YGL192W	Saccharomyces cerevisiae		Matches	2.1.1.62
	KLLA0F09119g	1α a	YGL194C	Saccharomyces cerevisiae		nrDB	3.5.1.98
	KLLA0F09141g	4 literature (1.2.1.13) (Verho et al, 2002)	YGR192C	Saccharomyces cerevisiae		Matches	1.2.1.13
	KLLA0F09163g	1b	YGL185C	Saccharomyces cerevisiae	protein with sequence similarity to hydroxyacid dehydrogenases	Matches	1.-.-.-
	KLLA0F09273g	1α a	YGL040C	Saccharomyces cerevisiae		Matches	4.2.1.24
	KLLA0F09317g	1a	YGR155W	Saccharomyces cerevisiae		Distinct	4.2.1.22
	KLLA0F09405g	7β h				TC Superfamily	2.A.1.#.#
	KLLA0F09581g	7h (2.A.1.#.#)	YBR220C	Saccharomyces cerevisiae	TC Superfamily	nrDB	2.A.1.#.#
	KLLA0F09603g	1a	YBR221C	Saccharomyces cerevisiae		Matches	1.2.4.1
	KLLA0F09647g	1α a	YGL125W	Saccharomyces cerevisiae		Matches	1.5.1.20
	KLLA0F09691g	7b	YBR227C	Saccharomyces cerevisiae		nrDB
	KLLA0F09713g	1α b	YBR228W	Saccharomyces cerevisiae	Catalytic subunit of the SLX1-SLX4 structure-specific endonuclease that resolves DNA secondary structures generated during DNA repair and recombination	Matches	3.6.1.-
	KLLA0F09735g	1a	YBR229C	Saccharomyces cerevisiae		Distinct	3.2.1.84
	KLLA0F09889g	7b	YGL207W	Saccharomyces cerevisiae		nrDB
	KLLA0F09933g	1α a	YGL205W	Saccharomyces cerevisiae		Matches	1.3.3.6
	KLLA0F09955g	1a	YER026C	Saccharomyces cerevisiae		Matches	2.7.8.8
	KLLA0F09999g	1α a	YGL203C	Saccharomyces cerevisiae		Distinct	3.4.16.6
	KLLA0F10021g	6e (2.6.1.5, 2.6.1.27)	YGL202W	Saccharomyces cerevisiae	Uniprot only one ec number	Distinct	2.6.1.5, 2.6.1.27, 2.6.1.57
	KLLA0F10043g	7β h				TC Superfamily	2.A.1.#.#
	KLLA0F10065g	1α a	YPR160W	Saccharomyces cerevisiae		Matches	2.4.1.1
	KLLA0F10285g	1a	YNR043W	Saccharomyces cerevisiae		Matches	4.1.1.33
	KLLA0F10307g	1b	YNR041C	Saccharomyces cerevisiae	Catalyzes the prenylation of para-hydroxybenzoate (PHB) with an all-trans polyprenyl group	Matches	2.5.1.39
	KLLA0F10395g	7b	YGL105W	Saccharomyces cerevisiae		nrDB
	KLLA0F10505g	4α a (3.6.4.13)	YBR237W	Saccharomyces cerevisiae		Matches	3.6.4.13
	KLLA0F10527g	1α a	YBR236C	Saccharomyces cerevisiae		Matches	2.1.1.56
	KLLA0F10549g	7β h				TC Superfamily	2.A.30.#.#
	KLLA0F10747g	7β h				TC Superfamily	2.A.67.#.#
	KLLA0F10769g	7b	YGL115W	Saccharomyces cerevisiae		nrDB
	KLLA0F10879g	1a	YIL160C	Saccharomyces cerevisiae		Distinct	2.3.1.16
	KLLA0F11000g	4a (3.4.22.68)	YPL020C	Saccharomyces cerevisiae		Matches	3.4.22.68
	KLLA0F11033g	1b	YDL042C	Saccharomyces cerevisiae	NAD+ + an acetylprotein = nicotinamide + O-acetyl-ADP-ribose + a protein	Matches	3.5.1.-
	KLLA0F11077g	7β h				TC Superfamily	2.A.1.#.#
	KLLA0F11143g	3a	YPL153C	Saccharomyces cerevisiae		Distinct	2.7.12.1, 2.7.11.1
	KLLA0F11165g	1a	YOR245C	Saccharomyces cerevisiae		Matches	2.3.1.20
	KLLA0F11187g	1α a	YPL152W	Saccharomyces cerevisiae		Matches	5.2.1.8
	KLLA0F11209g	1α a	YOR244W	Saccharomyces cerevisiae		Matches	2.3.1.48
	KLLA0F11231g	7b	YPL151C	Saccharomyces cerevisiae		nrDB
	KLLA0F11253g	1b	YOR243C	Saccharomyces cerevisiae	rRNA uridine = rRNA pseudouridine. snRNA uridine = snRNA pseudouridine. tRNA uridine = tRNA pseudouridine	Matches	5.4.99.27
	KLLA0F11297g	1a	YOR241W	Saccharomyces cerevisiae		Matches	6.3.2.17
	KLLA0F11319g	1a	YPL150W	Saccharomyces cerevisiae		Matches	2.7.11.1
	KLLA0F11385g	1b	YOR239W	Saccharomyces cerevisiae	Potential methyltransferase	nrDB	2.1.1.-
	KLLA0F11440g	4g (histone acetyltransferase(e)-2.3.1.48(g))	YJL127C	Saccharomyces cerevisiae		nrDB	2.3.1.48
	KLLA0F11484g	7β h				TC Superfamily	3.A.1.#.#
	KLLA0F11704g	1a	YNR067C	Saccharomyces cerevisiae		Matches	3.2.1.6
	KLLA0F11748g	1α b	YBR074W	Saccharomyces cerevisiae	Putative metalloprotease	nrDB	3.4.-.-
	KLLA0F11770g	1α a	YDR047W	Saccharomyces cerevisiae		Matches	4.1.1.37
	KLLA0F11814g	4a (3.6.4.12, 5.99.1.-)	YBR073W	Saccharomyces cerevisiae		Matches	3.6.4.12, 5.99.1.-
	KLLA0F11957g	7b	YER179W	Saccharomyces cerevisiae		nrDB
	KLLA0F11979g	1α b	YDR101C	Saccharomyces cerevisiae		Matches	3.-.-.-
	KLLA0F12001g	1α a	YER178W	Saccharomyces cerevisiae		nrDB	1.2.4.1
	KLLA0F12056g	1a	YMR251W	Saccharomyces cerevisiae		Matches	2.5.1.18
	KLLA0F12166g	1b	YLR247C	Saccharomyces cerevisiae	Belongs to the SNF2/RAD54 helicase family	Matches	3.6.1.-
	KLLA0F12188g	1a	YLR248W	Saccharomyces cerevisiae		Matches	2.7.11.1
	KLLA0F12210g	7b	YLR249W	Saccharomyces cerevisiae		nrDB
	KLLA0F12232g	1a (phospholipase B)	YNL012W	Saccharomyces cerevisiae		Matches	3.1.1.5
	KLLA0F12298g	1b	YNL010W	Saccharomyces cerevisiae	Protein of unknown function with similarity to phosphoserine phosphatases	nrDB	3.1.3.-
	KLLA0F12342g	1α a	YLR174W	Saccharomyces cerevisiae		Matches	1.1.1.42
	KLLA0F12364g	1a	YCL009C	Saccharomyces cerevisiae		Matches	2.2.1.6
	KLLA0F12496g	1α a	YER133W	Saccharomyces cerevisiae		Matches	3.1.3.16
	KLLA0F12562g	1a	YBL024W	Saccharomyces cerevisiae		Matches	2.1.1.202
	KLLA0F12628g	1a	YBR006W	Saccharomyces cerevisiae	Uniprot and SGD different EC's same reaction!!!	Distinct	1.2.1.16
	KLLA0F12760g	1α a	YNR001C	Saccharomyces cerevisiae		Matches	2.3.3.1
	KLLA0F12892g	1a	YLL001W	Saccharomyces cerevisiae		Matches	3.6.5.5
	KLLA0F12936g	1a	YJL001W	Saccharomyces cerevisiae		Matches	3.4.25.1
	KLLA0F12980g	1a	YJL002C	Saccharomyces cerevisiae		Matches	2.4.1.119
	KLLA0F13288g	7β h				TC Superfamily	2.A.89.#.#
	KLLA0F13376g	1α a	YDR226W	Saccharomyces cerevisiae		Matches	2.7.4.3
	KLLA0F13530g	5,6α a (1.1.1.1, 1.1.1.2)	YMR083W	Saccharomyces cerevisiae		Matches	1.1.1.1, 1.1.1.2
	KLLA0F13552g	1a	YKL101W	Saccharomyces cerevisiae		Matches	2.7.11.1
	KLLA0F13574g	1a	YKL103C	Saccharomyces cerevisiae		Matches	3.4.11.22
	KLLA0F13596g	1a	YKL104C	Saccharomyces cerevisiae		Matches	2.6.1.16
	KLLA0F13640g	1α a	YKL106W	Saccharomyces cerevisiae		Matches	2.6.1.1
	KLLA0F13684g	7β h				TC Superfamily	2.A.1.#.#
	KLLA0F13706g	1b	YMR089C	Saccharomyces cerevisiae	Component of the mitochondrial inner membrane m-AAA protease	Matches	3.4.24.-
	KLLA0F13926g	4α a (3.6.4.13)	YKR024C	Saccharomyces cerevisiae		Matches	3.6.4.13
	KLLA0F14058g	1a	YJL101C	Saccharomyces cerevisiae		Matches	6.3.2.2
	KLLA0F14080g	1a	YJL100W	Saccharomyces cerevisiae		Matches	2.7.1.67
	KLLA0F14190g	1a	YJL095W	Saccharomyces cerevisiae		Matches	2.7.11.1
	KLLA0F14212g	7β h				TC Superfamily	1.A.1.#.#
	KLLA0F14234g	4a (3.6.4.12)	YJL092W	Saccharomyces cerevisiae		Matches	3.6.4.12
	KLLA0F14256g	4a (3.6.4.12)	YJL092W	Saccharomyces cerevisiae		Matches	3.6.4.12
	KLLA0F14278g	1α b	YJL091C	Saccharomyces cerevisiae	Probable acetyltransferase, which acetylates the inositol ring of phosphatidylinositol	nrDB	2.3.-.-
	KLLA0F14300g	7b	YJL090C	Saccharomyces cerevisiae		nrDB
	KLLA0F14366g	1a	YJL088W	Saccharomyces cerevisiae		Matches	2.1.3.3
	KLLA0F14399g	1a	YJL087C	Saccharomyces cerevisiae		Matches	6.5.1.3
	KLLA0F14553g	4g (tRNA pseudouridine synthase(e)-5.4.99.12 (g))	YGR169C	Saccharomyces cerevisiae		Distinct	5.4.99.12
	KLLA0F14663g	1α b	YDL042C	Saccharomyces cerevisiae		Matches	3.5.1.-
	KLLA0F14707g	7b	YDL007W	Saccharomyces cerevisiae		Distinct
	KLLA0F14729g	1a	YDL006W	Saccharomyces cerevisiae		Matches	3.1.3.16
	KLLA0F14773g	1α a	YDL004W	Saccharomyces cerevisiae		Matches	3.6.3.14
	KLLA0F14927g	1a	YGR170W	Saccharomyces cerevisiae		Matches	4.1.1.65
	KLLA0F14949g	1a	YJR006W	Saccharomyces cerevisiae		Matches	2.7.7.7
	KLLA0F14971g	1a	YGR171C	Saccharomyces cerevisiae		Matches	6.1.1.10
	KLLA0F15037g	1a	YDR353W	Saccharomyces cerevisiae		nrDB	1.8.1.9
	KLLA0F15103g	1a	YJL026W	Saccharomyces cerevisiae		Matches	1.17.4.1
	KLLA0F15202g	1a	YGR177C	Saccharomyces cerevisiae		Matches	2.3.1.84
	KLLA0F15224g	1a	YGR175C	Saccharomyces cerevisiae		Matches	1.14.99.7
	KLLA0F15334g	4g (E3 ubiquitin ligase - 6.3.2.19 (g))	YGR184C	Saccharomyces cerevisiae		Matches	6.3.2.19
	KLLA0F15367g	4g (E3 ubiquitin ligase - 6.3.2.19 (g))	YLR024C	Saccharomyces cerevisiae		Matches	6.3.2.19
	KLLA0F15389g	1a	YGR185C	Saccharomyces cerevisiae		Matches	6.1.1.1
	KLLA0F15411g	1a	YGR186W	Saccharomyces cerevisiae		Matches	2.7.11.1
	KLLA0F15576g	1a	YLR020C	Saccharomyces cerevisiae		Matches	3.1.1.13
	KLLA0F15620g	1b	YLL010C	Saccharomyces cerevisiae	Has phosphatase activity in vitro	Matches	3.1.3.-
	KLLA0F15642g	7β h				TC Superfamily	9.A.14.#.#
	KLLA0F15664g	7b	YLR017W	Saccharomyces cerevisiae		nrDB
	KLLA0F15708g	1a	YJL005W	Saccharomyces cerevisiae		Matches	4.6.1.1
	KLLA0F15752g	4α a (3.6.4.13)	YLL008W	Saccharomyces cerevisiae		Matches	3.6.4.13
	KLLA0F15829g	1a	YAL023C	Saccharomyces cerevisiae		Matches	2.4.1.109
	KLLA0F15862g	7β h				TC Superfamily	2.A.57.#.#
	KLLA0F15884g	1α a	YAL021C	Saccharomyces cerevisiae		Matches	3.1.13.4
	KLLA0F15950g	4α a (3.6.4.13)	YOR046C	Saccharomyces cerevisiae		Matches	3.6.4.13
	KLLA0F15961g	7b	YOR045W	Saccharomyces cerevisiae		nrDB
	KLLA0F16016g	1a	YOR040W	Saccharomyces cerevisiae		Matches	3.1.2.6
	KLLA0F16082g	7β h				TC Superfamily	9.A.26.#.#
	KLLA0F16104g	5,6 a (2.3.1.42)	YKR067W	Saccharomyces cerevisiae		Matches	2.3.1.15, 2.3.1.42
	KLLA0F16170g	1a	YKR069W	Saccharomyces cerevisiae		Matches	2.1.1.107
	KLLA0F16192g	7b	YKR070W	Saccharomyces cerevisiae		nrDB
	KLLA0F16258g	7b	YOR054C	Saccharomyces cerevisiae		nrDB
	KLLA0F16280g	1b	YOR056C	Saccharomyces cerevisiae	Required for the synthesis of 40S ribosome subunits	Matches	3.1.-.-
	KLLA0F16423g	1b	YOR059C	Saccharomyces cerevisiae	Hypothetical protein	Matches	3.1.-.-
	KLLA0F16467g	1a	YOR061W	Saccharomyces cerevisiae		Matches	2.7.11.1
	KLLA0F16555g	7h (3.D.3.#.#)	YOR065W	Saccharomyces cerevisiae	TC Superfamily	nrDB	3.D.3.#.#
	KLLA0F16621g	1α b	YOR067C	Saccharomyces cerevisiae	Adds the second glucose residue to the lipid-linked oligosaccharide precursor for N-linked glycosylation	Matches	2.4.1.-
	KLLA0F16665g	1a	YKR079C	Saccharomyces cerevisiae		Matches	3.1.26.11
	KLLA0F16709g	1b	YOR059C	Saccharomyces cerevisiae	Hypothetical protein - after specif blast e=7e-28	nrDB	3.1.-.-
	KLLA0F16753g	1a (1.3.1.6)	YEL047C	Saccharomyces cerevisiae		Matches	1.3.1.6
	KLLA0F16775g	1a	YEL046C	Saccharomyces cerevisiae		Matches	4.1.2.5
	KLLA0F16863g	5α a,literature (2.4.1.138) (Lopez-Avalos et al, 2001)	YEL042W	Saccharomyces cerevisiae	BRENDA FLAGED	Distinct	3.6.1.42, 2.4.1.138
	KLLA0F16885g	1a	YJR049C	Saccharomyces cerevisiae		Distinct	2.7.1.23
	KLLA0F16907g	1b	YEL040W	Saccharomyces cerevisiae	Chitin transglycosylase	Matches	3.2.-.-
	KLLA0F16962g	5,6 a (4.1.1.72)	YDL080C	Saccharomyces cerevisiae		Matches	4.1.1.1, 4.1.1.72
	KLLA0F17006g	1a	YMR139W	Saccharomyces cerevisiae		Distinct	2.7.11.1
	KLLA0F17050g	1α a	YDL078C	Saccharomyces cerevisiae		Matches	1.1.1.37
	KLLA0F17094g	1b	YMR137C	Saccharomyces cerevisiae	Required for DNA interstrand cross-link repair	Matches	3.1.-.-
	KLLA0F17237g	7b	YMR131C	Saccharomyces cerevisiae		nrDB
	KLLA0F17281g	7a	YLR038C	Saccharomyces cerevisiae		Matches
	KLLA0F17391g	7β h				TC Superfamily	2.A.55.#.#
	KLLA0F17435g	4a (3.6.4.13)	YMR128W	Saccharomyces cerevisiae		Matches	3.6.4.13
	KLLA0F17457g	1a	YMR127C	Saccharomyces cerevisiae		Matches	2.3.1.48
	KLLA0F17479g	4g (DNA repair enzyme (ATP)(b) - 6.5.1.1 (g))	YLR032W	Saccharomyces cerevisiae		Matches	6.5.1.1
	KLLA0F17655g	5,6 a (2.1.2.3)	YMR120C	Saccharomyces cerevisiae		Matches	2.1.2.3, 3.5.4.10
	KLLA0F17754g	1a	YLR027C	Saccharomyces cerevisiae		Matches	2.6.1.1
	KLLA0F17776g	7β h				TC Superfamily	2.A.1.#.#
	KLLA0F17886g	7β h				TC Superfamily	2.A.5.#.#
	KLLA0F17908g	1α b	YLR118C	Saccharomyces cerevisiae	Palmitoyl-protein + H2O = palmitate + protein	Matches	3.1.2.-
	KLLA0F17952g	1b	YDR140W	Saccharomyces cerevisiae	Methylates eRF1 on 'Gln-182' using S-adenosyl L-methionine as methyl donor	Matches	2.1.1.-
	KLLA0F18106g	7β h				TC Superfamily	2.A.1.#.#
	KLLA0F18128g	1a	YLL029W	Saccharomyces cerevisiae		Matches	3.4.11.9
	KLLA0F18194g	7b	YLL026W	Saccharomyces cerevisiae		nrDB
	KLLA0F18260g	1α a	YOL086C	Saccharomyces cerevisiae		Matches	1.1.1.1
	KLLA0F18282g	1α a	YGR157W	Saccharomyces cerevisiae		Matches	2.1.1.17
	KLLA0F18304g	4g (3'-5'exoribonuclease(b)-3.1.13.1(g))	YGR158C	Saccharomyces cerevisiae		Matches	3.1.13.1
	KLLA0F18392g	1α a	YDR037W	Saccharomyces cerevisiae		Matches	6.1.1.6
	KLLA0F18414g	1b	YBR061C	Saccharomyces cerevisiae	S-adenosyl-L-methionine + rRNA = S-adenosyl-L-homocysteine + rRNA containing 2'-O-methyluridine	Matches	2.1.1.-
	KLLA0F18546g	1α a	YDR044W	Saccharomyces cerevisiae		Matches	1.3.3.3
	KLLA0F18568g	1α g (DNA-directed RNA polymerase (b))	YDR045C	Saccharomyces cerevisiae		nrDB	2.7.7.6
	KLLA0F18612g	1a	YBR059C	Saccharomyces cerevisiae		Matches	2.7.11.1
	KLLA0F18634g	7β h				TC Superfamily	1.A.72.#.#
	KLLA0F18656g	1β f	O59715	Schizosaccharomyces pombe	Required for sphingosine biosynthesis - after specif blast e=4e-99	nrDB	1.14.-.-
	KLLA0F18678g	4a (3.1.2.4)	YDR036C	Saccharomyces cerevisiae		nrDB	3.1.2.4
	KLLA0F18700g	1α a	YBR058C	Saccharomyces cerevisiae		nrDB	3.1.2.15
	KLLA0F18744g	1α a	YDR035W	Saccharomyces cerevisiae		Matches	2.5.1.54
	KLLA0F18788g	1β g	O74799	Schizosaccharomyces pombe		Distinct	3.2.1.58
	KLLA0F18810g	1a	YDR051C	Saccharomyces cerevisiae		Matches	5.4.2.1
	KLLA0F18832g	1α a	YDR050C	Saccharomyces cerevisiae		Matches	5.3.1.1
	KLLA0F18931g	7β h				TC Superfamily	9.A.2.#.#
	KLLA0F19041g	1b	YDR109C	Saccharomyces cerevisiae	Putative kinase	Matches	2.7.1.-
	KLLA0F19085g	7b	YLR086W	Saccharomyces cerevisiae		nrDB
	KLLA0F19096g	7β h				TC Superfamily	8.A.6.#.#
	KLLA0F19162g	1a	YLR089C	Saccharomyces cerevisiae		Matches	2.6.1.2
	KLLA0F19338g	7β h				TC Superfamily	2.A.53.#.#
	KLLA0F19360g	4g (aryl-alcohol dehydrogenase (b)-1.1.1.90, 1.1.1.91 (g))	YPL088W	Saccharomyces cerevisiae		Matches	1.1.1.90, 1.1.1.91
	KLLA0F19404g	1a	YDR120C	Saccharomyces cerevisiae		Matches	2.1.1.32
	KLLA0F19426g	1α a	YDR121W	Saccharomyces cerevisiae		Matches	2.7.7.7
	KLLA0F19448g	7β h				TC Superfamily	1.F.1.#.#
	KLLA0F19470g	1a	YHR176W	Saccharomyces cerevisiae		nrDB	1.14.13.8
	KLLA0F19536g	1a	YLR096W	Saccharomyces cerevisiae		Matches	2.7.11.1
	KLLA0F19624g	7b	YDR125C	Saccharomyces cerevisiae		Matches
	KLLA0F19690g	4α g,h (palmitoyl-CoA:protein S-palmitoyltransferase(b)-2.3.1.B1(g)) (2.3.1.B1, 9.B.37.#.#)	YDR126W	Saccharomyces cerevisiae	TC Superfamily - Palmitoyl-CoA + protein-cysteine = S-palmitoyl protein + CoA	Matches	2.3.1.B1, 9.B.37.#.#
	KLLA0F19712g	1α a	YDR127W	Saccharomyces cerevisiae		Distinct	4.2.3.4, 2.5.1.19, 2.7.1.71, 4.2.1.10, 1.1.1.25
	KLLA0F19756g	1α a	YLR100W	Saccharomyces cerevisiae		Matches	1.1.1.270
	KLLA0F19778g	7b	YDR129C	Saccharomyces cerevisiae		nrDB
	KLLA0F19866g	1a	YLR105C	Saccharomyces cerevisiae		Matches	3.1.27.9
	KLLA0F19888g	7b	YLR106C	Saccharomyces cerevisiae		nrDB
	KLLA0F19910g	1α b	YLR107W	Saccharomyces cerevisiae	RNA exonuclease; required for maturation of the RNA component of RNase MRP	Matches	3.1.-.-
	KLLA0F20009g	1a	YLR109W	Saccharomyces cerevisiae		Matches	1.11.1.15
	KLLA0F20053g	1α a	YLR113W	Saccharomyces cerevisiae		Matches	2.7.11.24
	KLLA0F20075g	7h (3.A.1.#.#)	YDR135C	Saccharomyces cerevisiae	TC Superfamily	nrDB	3.A.1.#.#
	KLLA0F20141g	1α a	YOR176W	Saccharomyces cerevisiae		Matches	4.99.1.1
	KLLA0F20163g	4a (2.3.1.23, 2.3.1.51)	YOR175C	Saccharomyces cerevisiae		Matches	2.3.1.23, 2.3.1.51
	KLLA0F20229g	1b	YLR270W	Saccharomyces cerevisiae	Necessary for the complete degradation of mRNAs, both in normal mRNA turnover and in nonsense-mediated mRNA decay	Matches	3.-.-.-
	KLLA0F20273g	5,6 a (3.6.1.52)	YOR163W	Saccharomyces cerevisiae		Matches	3.6.1.52, 3.6.1.-
	KLLA0F20317g	1α b	YOR165W	Saccharomyces cerevisiae	GTPase activity, which is required for its function in ER organization	nrDB	3.6.5.-
	KLLA0F20449g	1a	YOR168W	Saccharomyces cerevisiae		Matches	6.1.1.18
	KLLA0F20471g	7b	YLR262C	Saccharomyces cerevisiae		nrDB
	KLLA0F20504g	1a	YOR171C	Saccharomyces cerevisiae		Matches	2.7.1.91
	KLLA0F20548g	1a	YGR019W	Saccharomyces cerevisiae		Matches	2.6.1.19
	KLLA0F20603g	7x	X	no homologue		nrDB
	KLLA0F20658g	1h (3.6.3.7, 3.A.3.#.#)	YDR038C	Saccharomyces cerevisiae	TC Superfamily	Distinct	3.6.3.7, 3.A.3.#.#
	KLLA0F20724g	1α a	YLR234W	Saccharomyces cerevisiae		Matches	5.99.1.2
	KLLA0F20746g	7h (2.A.4.#.#)	YDR205W	Saccharomyces cerevisiae	TC Superfamily	nrDB	2.A.4.#.#
	KLLA0F20768g	7b	YNL200C	Saccharomyces cerevisiae		nrDB
	KLLA0F20966g	1a	YNL192W	Saccharomyces cerevisiae		Matches	2.4.1.16
	KLLA0F20988g	1α a	YJR009C	Saccharomyces cerevisiae		Matches	1.2.1.12
	KLLA0F21010g	1α a	YOL086C	Saccharomyces cerevisiae		Matches	1.1.1.1
	KLLA0F21098g	7b	YBR154C	Saccharomyces cerevisiae		nrDB
	KLLA0F21120g	1α a	YBR153W	Saccharomyces cerevisiae		Matches	1.1.1.193
	KLLA0F21274g	1a	YKR031C	Saccharomyces cerevisiae		Matches	3.1.4.4
	KLLA0F21340g	7b	YJL111W	Saccharomyces cerevisiae		nrDB
	KLLA0F21450g	4α a (3.4.24.-)	YKR038C	Saccharomyces cerevisiae	Probable metalloprotease, component of the EKC/KEOPS complex	nrDB	3.4.24.-
	KLLA0F21560g	1a	YNL277W	Saccharomyces cerevisiae		Matches	2.3.1.31
	KLLA0F21692g	7h (3.A.1.#.#)	YDR406W	Saccharomyces cerevisiae	TC Superfamily	nrDB	3.A.1.#.#
	KLLA0F21758g	4a (3.6.4.12)	YDR334W	Saccharomyces cerevisiae		Matches	3.6.4.12
	KLLA0F21802g	7β h				TC Superfamily	2.A.66.#.#
	KLLA0F21890g	7a	YHR051W	Saccharomyces cerevisiae		Matches
	KLLA0F21978g	1a	YGR199W	Saccharomyces cerevisiae		Matches	2.4.1.109
	KLLA0F22022g	1a	YJR016C	Saccharomyces cerevisiae		Matches	4.2.1.9
	KLLA0F22066g	7b	YHR099W	Saccharomyces cerevisiae		nrDB
	KLLA0F22088g	4g (yapsin (b)-3.4.23.41(g))	YDR349C	Saccharomyces cerevisiae	aspartic protease	Matches	3.4.23.41
	KLLA0F22110g	7b	YHR098C	Saccharomyces cerevisiae		nrDB
	KLLA0F22176g	7b	YDR347W	Saccharomyces cerevisiae		nrDB
	KLLA0F22220g	1a	YGL038C	Saccharomyces cerevisiae		Distinct	2.4.1.232
	KLLA0F22242g	1a	YGL037C	Saccharomyces cerevisiae		Matches	3.5.1.19
	KLLA0F22297g	1a	YLL019C	Saccharomyces cerevisiae		Matches	2.7.12.1
	KLLA0F22385g	1b	YGL173C	Saccharomyces cerevisiae	Multifunctional protein that exhibits several independent functions at different levels of the cellular processes	Matches	3.1.11.-
	KLLA0F22605g	1a	YGR188C	Saccharomyces cerevisiae		Matches	2.7.11.1
	KLLA0F22671g	2b	YGR189C	Saccharomyces cerevisiae	Probable glycosidase that plays a role in cell wall architecture	Distinct	3.2.-.-
	KLLA0F22836g	1α a	YLR172C	Saccharomyces cerevisiae		Matches	2.1.1.98
	KLLA0F23012g	1a	YLR299W	Saccharomyces cerevisiae		nrDB	2.3.2.2
	KLLA0F23034g	1α b	YGL160W	Saccharomyces cerevisiae	Probable cell surface metalloreductase. May be involved in iron or copper homeostasis	Matches	1.16.1.-
	KLLA0F23133g	1a	YLR258W	Saccharomyces cerevisiae		Matches	2.4.1.11
	KLLA0F23155g	1a	YOL016C	Saccharomyces cerevisiae		Distinct	2.7.11.17
	KLLA0F23221g	7β h				TC Superfamily	2.A.19.#.#
	KLLA0F23243g	1α a	YOR341W	Saccharomyces cerevisiae		Matches	2.7.7.6
	KLLA0F23375g	1b	YOR346W	Saccharomyces cerevisiae	Deoxycytidyl transferase involved in DNA repair	Matches	2.7.7.-
	KLLA0F23397g	1α a	YAL038W	Saccharomyces cerevisiae		Matches	2.7.1.40
	KLLA0F23419g	7h (2.A.3.#.#)	YOR348C	Saccharomyces cerevisiae	TC Superfamily	nrDB	2.A.3.#.#
	KLLA0F23441g	4g (Cysteine desulfurase (b)-2.8.1.7 (g))	YCL017C	Saccharomyces cerevisiae		nrDB	2.8.1.7
	KLLA0F23507g	1a	YOR351C	Saccharomyces cerevisiae		Distinct	2.7.11.1
	KLLA0F23529g	1a	YNL104C	Saccharomyces cerevisiae		Matches	2.3.3.13
	KLLA0F23551g	4a (3.1.3.36)	YOR109W	Saccharomyces cerevisiae		Distinct	3.1.3.36
	KLLA0F23716g	4α a (3.6.4.13)	YNL112W	Saccharomyces cerevisiae		Matches	3.6.4.13
	KLLA0F23760g	7b	YNL113W	Saccharomyces cerevisiae		nrDB
	KLLA0F23892g	4g (E3 ubiquitin ligase - 6.3.2.19 (g))	YNL116W	Saccharomyces cerevisiae		nrDB	6.3.2.19
	KLLA0F23914g	1α a	YNL117W	Saccharomyces cerevisiae		Matches	2.3.3.9
	KLLA0F23980g	1b	YNL118C	Saccharomyces cerevisiae	Necessary for the complete degradation of mRNAs, both in normal mRNA turnover and in nonsense-mediated mRNA decay	Matches	3.-.-.-
	KLLA0F24046g	7b	YNL121C	Saccharomyces cerevisiae		nrDB
	KLLA0F24090g	4α g (pro-apoptotic serine protease(e)-3.4.21.108(g))	YNL123W	Saccharomyces cerevisiae		nrDB	3.4.21.108
	KLLA0F24134g	1α a	YHR119W	Saccharomyces cerevisiae		Matches	2.1.1.43
	KLLA0F24200g	7β h				TC Superfamily	2.A.1.#.#
	KLLA0F24288g	1a	YNL128W	Saccharomyces cerevisiae		Matches	3.1.3.67
	KLLA0F24310g	5,6 a (2.7.1.n4)	YNL129W	Saccharomyces cerevisiae		Matches	2.7.1.n4, 2.7.1.22
	KLLA0F24354g	1a	YNL130C	Saccharomyces cerevisiae		Matches	2.7.8.2
	KLLA0F24464g	7b	YNL134C	Saccharomyces cerevisiae		nrDB
	KLLA0F24552g	3α a	YBR026C	Saccharomyces cerevisiae	kla annotation assigns one ecn, but yeast assigns two ec numbers	Distinct	1.3.1.10, 1.3.1.38
	KLLA0F24574g	1b	YBR015C	Saccharomyces cerevisiae	Alpha-1,2-mannosyltransferase	nrDB	2.4.1.-
	KLLA0F24618g	2a	YBR028C	Saccharomyces cerevisiae		Distinct	2.7.11.1
	KLLA0F24640g	1α a	YBR029C	Saccharomyces cerevisiae		Matches	2.7.7.41
	KLLA0F24684g	4α a (3.6.4.13)	YDL031W	Saccharomyces cerevisiae		Matches	3.6.4.13
	KLLA0F24706g	1c	YDL033C	Saccharomyces cerevisiae		Matches	2.1.1.61
	KLLA0F24728g	1a	YOL064C	Saccharomyces cerevisiae		Matches	3.1.3.7
	KLLA0F24772g	1a	YOL065C	Saccharomyces cerevisiae		Matches	3.1.3.36
	KLLA0F24794g	4c (Bifunctional enzyme with DRAP deaminase and tRNA pseudouridine synthase activity(f)-3.5.4.26, 5.4.99.12(g))	YOL066C	Saccharomyces cerevisiae		Distinct	5.4.99.12, 3.5.4.26
	KLLA0F24816g	1a	YMR239C	Saccharomyces cerevisiae		Matches	3.1.26.3
	KLLA0F24838g	4b (3.6.4.-)	YOR304W	Saccharomyces cerevisiae	Remodeling the chromatin by catalyzing an ATP-dependent alteration in the structure of nucleosomal DNA	Matches	3.6.4.-
	KLLA0F24882g	1α a	YOR303W	Saccharomyces cerevisiae		Matches	6.3.5.5
	KLLA0F24926g	1a	YMR238W	Saccharomyces cerevisiae		Matches	3.2.1.101
	KLLA0F25080g	7h (3.A.8.#.#)	YOR297C	Saccharomyces cerevisiae	TC Superfamily	nrDB	3.A.8.#.#
	KLLA0F25124g	1α b	YFL025C	Saccharomyces cerevisiae	Involved in inositol deacylation of GPI-anchored proteins	nrDB	3.1.-.-
	KLLA0F25234g	1a	YFL022C	Saccharomyces cerevisiae		nrDB	6.1.1.20
	KLLA0F25564g	7b	YHL014C	Saccharomyces cerevisiae		nrDB
	KLLA0F25652g	1a	YKL035W	Saccharomyces cerevisiae		Matches	2.7.7.9
	KLLA0F25674g	4g (E3 ubiquitin ligase - 6.3.2.19 (g))	YKL034W	Saccharomyces cerevisiae		Matches	6.3.2.19
	KLLA0F25718g	1α a	YHL011C	Saccharomyces cerevisiae		Matches	2.7.6.1
	KLLA0F25740g	7b	YHL010C	Saccharomyces cerevisiae		nrDB
	KLLA0F25784g	7h (2.A.44.#.#)	YHL008C	Saccharomyces cerevisiae	TC Superfamily	nrDB	2.A.44.#.#
	KLLA0F25894g	1g (cytochrome c heme lyase (b))	YKL087C	Saccharomyces cerevisiae		Distinct	4.4.1.17
	KLLA0F25916g	7b	YHR005C	Saccharomyces cerevisiae		nrDB
	KLLA0F25938g	1a	YKL086W	Saccharomyces cerevisiae		Yeast	1.8.98.2
	KLLA0F25960g	1α a	YKL085W	Saccharomyces cerevisiae		Matches	1.1.1.37
	KLLA0F26092g	7b	YKL081W	Saccharomyces cerevisiae		nrDB
	KLLA0F26114g	1α a	YKL080W	Saccharomyces cerevisiae		Matches	3.6.3.14
	KLLA0F26158g	2b	YLL057C	Saccharomyces cerevisiae	Alpha-ketoglutarate-dependent sulfonate dioxygenase	Distinct	1.14.11.-
	KLLA0F26224g	4a (3.6.4.13)	YKL078W	Saccharomyces cerevisiae		Matches	3.6.4.13
	KLLA0F26246g	7β h				TC Superfamily	2.A.1.#.#
	KLLA0F26268g	5,6 a (2.3.1.1)	YMR062C	Saccharomyces cerevisiae		Matches	2.3.1.1, 2.3.1.35
	KLLA0F26400g	4 a,h (1.16.3.1, 9.A.10.#.#)	YMR058W	Saccharomyces cerevisiae	TC Superfamily	Matches	1.16.3.1, 9.A.10.#.#
	KLLA0F26455g	4d (3.6.1.3)	YKL073W	Saccharomyces cerevisiae		nrDB	3.6.1.3
	KLLA0F26477g	1 a,h (3.6.3.14, 3.A.2.#.#)	YMR054W	Saccharomyces cerevisiae	TC Superfamily	Matches	3.6.3.14, 3.A.2.#.#
	KLLA0F26697g	7b	YMR047C	Saccharomyces cerevisiae		Distinct
	KLLA0F26818g	7β h				TC Superfamily	3.D.4.#.#
	KLLA0F26829g	7β h				TC Superfamily	3.A.5.#.#
	KLLA0F26851g	1a	YMR041C	Saccharomyces cerevisiae		Matches	1.1.1.116
	KLLA0F26895g	7β h				TC Superfamily	1.A.35.#.#
	KLLA0F26983g	1a	YKL048C	Saccharomyces cerevisiae		Matches	2.7.11.1
	KLLA0F27005g	1a	YMR036C	Saccharomyces cerevisiae		Matches	3.1.3.48
	KLLA0F27027g	1b	YMR035W	Saccharomyces cerevisiae	Catalytic component of the mitochondrial inner membrane peptidase (IMP) complex Imp1p and Imp2p (both catalytic subunits), and Som1p	Matches	3.4.21.-
	KLLA0F27049g	7β h				TC Superfamily	2.A.93.#.#
	KLLA0F27071g	7b	YOL098C	Saccharomyces cerevisiae		nrDB
	KLLA0F27093g	7β h				TC Superfamily	2.A.3.#.#
	KLLA0F27137g	7β h				TC Superfamily	2.A.6.#.#
	KLLA0F27181g	4α a (3.6.4.13)	YPL008W	Saccharomyces cerevisiae		Matches	3.6.4.13
	KLLA0F27423g	1a	YIL042C	Saccharomyces cerevisiae	after specif blast e=7e-16	nrDB	2.7.11.2
	KLLA0F27445g	7β h				TC Superfamily	2.A.43.#.#
	KLLA0F27467g	7β h				TC Superfamily	2.A.94.#.#
	KLLA0F27489g	1α a	YER055C	Saccharomyces cerevisiae		Matches	2.4.2.17
	KLLA0F27511g	7b	YIL046W	Saccharomyces cerevisiae		nrDB
	KLLA0F27599g	1α a	YER052C	Saccharomyces cerevisiae		Matches	2.7.2.4
	KLLA0F27621g	1α a	YIL043C	Saccharomyces cerevisiae		Matches	1.6.2.2
	KLLA0F27643g	1α a	YER051W	Saccharomyces cerevisiae		Matches	1.14.11.27
	KLLA0F27665g	1b	YIL031W	Saccharomyces cerevisiae	Peptidase that deconjugates Smt3/SUMO-1 peptides from proteins	Matches	3.4.22.-
	KLLA0F27687g	4g (E3 ubiquitin ligase - 6.3.2.19 (g))	YIL030C	Saccharomyces cerevisiae		Matches	6.3.2.19
	KLLA0F27709g	4g (E3 ubiquitin ligase - 6.3.2.19 (g))	YIL030C	Saccharomyces cerevisiae		Matches	6.3.2.19
	KLLA0F27929g	1b	YHR132C	Saccharomyces cerevisiae	May be a carboxypeptidase involved in cell wall organization and biogenesis	Matches	3.4.17.-
	KLLA0F27995g	1β d	O42887	Schizosaccharomyces pombe	after specif blast e=3e-108	nrDB	3.5.3.11
	KLLA0F28017g	7β h				TC Superfamily	1.A.35.#.#
	KLLA0F28039g	7β h				TC Superfamily	9.A.10.#.#
	KLLA0F28083g	7β h				TC Superfamily	2.A.21.#.#
	KllafMp01	1α c,h (3.6.3.14, 3.A.2.#.#)	P61829	Saccharomyces cerevisiae	TC Superfamily	nrDB	3.6.3.14, 3.A.2.#.#
	KllafMp02	7h (3.D.3.#.#)	P00163	Saccharomyces cerevisiae	TC Superfamily	nrDB	3.D.3.#.#
	KllafMp03	1α c,h (3.6.3.14, 3.A.2.#.#)	P00854	Saccharomyces cerevisiae	TC Superfamily	nrDB	3.6.3.14, 3.A.2.#.#
	KllafMp04	1α c,h (3.6.3.14, 3.D.4.#.#)	P00856	Saccharomyces cerevisiae	TC Superfamily	nrDB	3.6.3.14, 3.A.2.#.#
	KllafMp05	1 a,h (1.9.3.1, 3.D.4.#.#)	P00401	Saccharomyces cerevisiae	TC Superfamily	nrDB	1.9.3.1, 3.D.4.#.#
	KllafMp06	1 a,h (1.9.3.1, 3.D.4.#.#)	P00410	Saccharomyces cerevisiae	TC Superfamily	nrDB	1.9.3.1, 3.D.4.#.#
[truncated: 1 more rows]

## Sheet: table S3
	Kluveromyces lactis tag	KEGG	new annotation	comparison
	KLLA0A08316g	1.6.99.3	1.6.5.2	distinct annotations
	KLLA0A09075g	1.6.99.1	1.3.1.31	distinct annotations
	KLLA0B09526g	6.3.2.19	6.3.2.-	distinct annotations
	KLLA0C01155g	2.7.1.1	2.7.1.2	distinct annotations
	KLLA0C06336g	1.6.99.3	1.6.5.9	distinct annotations
	KLLA0C06743g	1.14.14.1	1.14.14.-	distinct annotations
	KLLA0C07018g	1.5.1.3	3.1.-.-	distinct annotations
	KLLA0C08239g	2.3.1.179	2.3.1.41	distinct annotations
	KLLA0C09240g	1.3.98.1	1.3.5.2	distinct annotations
	KLLA0D09328g	2.7.11.17	2.7.11.1	distinct annotations
	KLLA0D09911g	3.4.24.57	3.4.24.-	distinct annotations
	KLLA0D09999g	1.2.1.5	1.2.1.3	distinct annotations
	KLLA0D11638g	1.14.14.1	1.14.14.-	distinct annotations
	KLLA0D13860g	3.1.3.56	3.1.3.36	distinct annotations
	KLLA0D16588g	3.4.17.21	3.4.-.-	distinct annotations
	KLLA0E10275g	3.1.2.15	3.4.19.12	distinct annotations
	KLLA0E13905g	4.1.3.1	4.1.3.30	distinct annotations
	KLLA0E14587g	3.6.3.8	3.6.3.7, 3.6.3.12, 3.A.3.#.#	distinct annotations
	KLLA0E14785g	2.7.11.22	2.7.11.1, 2.7.11.23	distinct annotations
	KLLA0E17183g	2.5.1.82, 2.5.1.83	2.5.1.-	distinct annotations
	KLLA0E18371g	1.4.3.21	1.4.3.22	distinct annotations
	KLLA0E21319g	2.5.1.48	4.4.1.1	distinct annotations
	KLLA0E21891g	1.6.99.3	1.6.5.2	distinct annotations
	KLLA0E23057g	1.2.1.3	1.2.1.4	distinct annotations
	KLLA0F00440g	1.2.1.3	1.2.1.5	distinct annotations
	KLLA0F05269g	6.3.2.19	6.3.2.-	distinct annotations
	KLLA0F06732g	1.11.1.9	1.11.1.15	distinct annotations
	KLLA0F07513g	3.6.4.12	3.6.4.-	distinct annotations
	KLLA0F08899g	3.2.1.113	3.2.1.-	distinct annotations
	KLLA0F09141g	1.2.1.12	1.2.1.13	distinct annotations
	KLLA0F18678g	4.2.1.17	3.1.2.4	distinct annotations
	KLLA0F21120g	1.1.1.302	1.1.1.193	distinct annotations
	KLLA0F21450g	3.4.24.57	3.4.24.-	distinct annotations
	KLLA0A00264g	2.5.1.18	2.5.1.18	identical annotations
	KLLA0A00396g	3.1.2.15	3.1.2.15	identical annotations
	KLLA0A00418g	1.1.5.3	1.1.5.3	identical annotations
	KLLA0A00484g	4.1.1.49	4.1.1.49	identical annotations
	KLLA0A00638g	2.7.13.3	2.7.13.3	identical annotations
	KLLA0A00682g	6.1.1.17	6.1.1.17	identical annotations
	KLLA0A00957g	6.3.3.1, 6.3.4.13	6.3.3.1, 6.3.4.13	identical annotations
	KLLA0A01199g	3.3.1.1	3.3.1.1	identical annotations
	KLLA0A01309g	1.8.4.11	1.8.4.11	identical annotations
	KLLA0A01738g	2.1.1.41	2.1.1.41	identical annotations
	KLLA0A01848g	2.7.7.7	2.7.7.7	identical annotations
	KLLA0A01991g	3.6.3.14	3.6.3.14	identical annotations
	KLLA0A02123g	2.3.1.7	2.3.1.7	identical annotations
	KLLA0A02167g	2.1.1.100	2.1.1.100	identical annotations
	KLLA0A02211g	2.1.2.2	2.1.2.2	identical annotations
	KLLA0A02233g	3.4.25.1	3.4.25.1	identical annotations
	KLLA0A02497g	2.7.11.24	2.7.11.24	identical annotations
	KLLA0A02607g	2.2.1.2	2.2.1.2	identical annotations
	KLLA0A02673g	1.1.1.86	1.1.1.86	identical annotations
	KLLA0A03157g	3.6.3.8	3.6.3.8, 3.A.3.#.#	identical annotations
	KLLA0A03245g	2.1.1.33	2.1.1.33	identical annotations
	KLLA0A03289g	1.13.12.16	1.13.12.16	identical annotations
	KLLA0A03333g	6.2.1.1	6.2.1.1	identical annotations
	KLLA0A03487g	3.4.25.1	3.4.25.1	identical annotations
	KLLA0A03619g	3.1.4.17	3.1.4.17	identical annotations
	KLLA0A03806g	2.7.11.1	2.7.11.1	identical annotations
	KLLA0A03982g	1.2.1.41	1.2.1.41	identical annotations
	KLLA0A04015g	3.6.3.1	3.6.3.1, 3.A.3.#.#	identical annotations
	KLLA0A04301g	2.7.1.68	2.7.1.68	identical annotations
	KLLA0A04774g	2.4.1.141	2.4.1.141	identical annotations
	KLLA0A04862g	2.3.2.8	2.3.2.8	identical annotations
	KLLA0A04961g	4.2.1.33	4.2.1.33	identical annotations
	KLLA0A05027g	3.4.25.1	3.4.25.1	identical annotations
	KLLA0A05071g	1.3.1.71	1.3.1.71	identical annotations
	KLLA0A05093g	3.4.25.1	3.4.25.1	identical annotations
	KLLA0A05115g	2.3.1.48	2.3.1.48	identical annotations
	KLLA0A05203g	3.6.4.13	3.6.4.13	identical annotations
	KLLA0A05324g	3.6.4.12	3.6.4.12	identical annotations
	KLLA0A05390g	3.1.1.31	3.1.1.31	identical annotations
	KLLA0A05412g	3.1.4.37	3.1.4.37	identical annotations
	KLLA0A05478g	6.2.1.4, 6.2.1.5	6.2.1.4, 6.2.1.5	identical annotations
	KLLA0A05665g	2.1.1.35	2.1.1.35	identical annotations
	KLLA0A05709g	2.4.1.186	2.4.1.186	identical annotations
	KLLA0A05819g	2.7.12.1	2.7.12.1	identical annotations
	KLLA0A05863g	2.8.1.6	2.8.1.6	identical annotations
	KLLA0A06512g	3.4.17.4	3.4.17.4	identical annotations
	KLLA0A06600g	2.1.1.43	2.1.1.43	identical annotations
	KLLA0A06732g	2.5.1.1, 2.5.1.10	2.5.1.1, 2.5.1.10	identical annotations
	KLLA0A07040g	6.1.1.19	6.1.1.19	identical annotations
	KLLA0A07557g	3.1.1.3	3.1.1.3	identical annotations
	KLLA0A07733g	3.6.4.13	3.6.4.13	identical annotations
	KLLA0A07843g	2.1.1.45	2.1.1.45	identical annotations
	KLLA0A07953g	1.5.1.15	1.5.1.15	identical annotations
	KLLA0A08404g	4.3.2.1	4.3.2.1	identical annotations
	KLLA0A08426g	6.1.1.22	6.1.1.22	identical annotations
	KLLA0A08448g	6.1.1.15	6.1.1.15	identical annotations
	KLLA0A08470g	3.1.3.15	3.1.3.15	identical annotations
	KLLA0A08492g	1.4.3.3	1.4.3.3	identical annotations
	KLLA0A08580g	2.7.8.5	2.7.8.5	identical annotations
	KLLA0A08910g	3.6.3.8	3.6.3.8, 3.A.3.#.#	identical annotations
	KLLA0A08932g	3.1.27.9	3.1.27.9	identical annotations
	KLLA0A09031g	3.6.3.6,	3.6.3.6, 3.A.3.#.#	identical annotations
	KLLA0A09185g	4.2.1.11	4.2.1.11	identical annotations
	KLLA0A09339g	1.1.1.44	1.1.1.44	identical annotations
	KLLA0A09625g	2.7.11.1	2.7.11.1	identical annotations
	KLLA0A09647g	6.1.1.10	6.1.1.10	identical annotations
	KLLA0A09669g	3.6.4.13	3.6.4.13	identical annotations
	KLLA0A09735g	3.5.4.16	3.5.4.16	identical annotations
	KLLA0A09955g	2.3.1.50	2.3.1.50	identical annotations
	KLLA0A09977g	3.4.16.5	3.4.16.5	identical annotations
	KLLA0A10109g	2.4.2.14	2.4.2.14	identical annotations
	KLLA0A10153g	3.4.25.1	3.4.25.1	identical annotations
	KLLA0A10175g	3.1.1.3	3.1.1.3	identical annotations
	KLLA0A10285g	6.3.3.2	6.3.3.2	identical annotations
	KLLA0A10307g	2.6.1.42	2.6.1.42	identical annotations
	KLLA0A10417g	3.2.1.26	3.2.1.26	identical annotations
	KLLA0A10549g	1.6.5.5	1.6.5.5	identical annotations
	KLLA0A10593g	6.1.1.11	6.1.1.11	identical annotations
	KLLA0A10659g	3.6.4.13	3.6.4.13	identical annotations
	KLLA0A10791g	3.1.2.15	3.1.2.15	identical annotations
	KLLA0A11011g	2.7.2.3	2.7.2.3	identical annotations
	KLLA0A11033g	2.7.7.7	2.7.7.7	identical annotations
	KLLA0A11176g	2.4.1.18	2.4.1.18	identical annotations
	KLLA0A11198g	6.3.2.19	6.3.2.19	identical annotations
	KLLA0A11484g	6.1.1.22	6.1.1.22	identical annotations
	KLLA0A11704g	5.2.1.8	5.2.1.8	identical annotations
	KLLA0A11858g	1.2.1.12	1.2.1.12	identical annotations
	KLLA0B00407g	6.3.3.3	6.3.3.3	identical annotations
	KLLA0B00429g	2.6.1.62	2.6.1.62	identical annotations
	KLLA0B00451g	1.1.1.1	1.1.1.1	identical annotations
	KLLA0B00561g	3.6.4.13	3.6.4.13	identical annotations
	KLLA0B01111g	3.1.3.16	3.1.3.16	identical annotations
	KLLA0B01265g	3.2.2.27	3.2.2.27	identical annotations
	KLLA0B01287g	2.1.1.43	2.1.1.43	identical annotations
	KLLA0B01309g	2.4.2.7	2.4.2.7	identical annotations
	KLLA0B01397g	1.1.2.4	1.1.2.4	identical annotations
	KLLA0B01606g	3.6.1.10	3.6.1.10	identical annotations
	KLLA0B01694g	2.7.4.8	2.7.4.8	identical annotations
	KLLA0B01804g	6.3.2.19	6.3.2.19	identical annotations
	KLLA0B01980g	2.1.1.168	2.1.1.168	identical annotations
	KLLA0B02134g	2.5.1.3, 2.7.1.50	2.5.1.3, 2.7.1.50	identical annotations
	KLLA0B02200g	2.7.7.50	2.7.7.50	identical annotations
	KLLA0B02244g	5.4.99.12	5.4.99.12	identical annotations
	KLLA0B02332g	2.7.11.1	2.7.11.1	identical annotations
	KLLA0B02420g	2.4.1.132, 2.4.1.257	2.4.1.132, 2.4.1.257	identical annotations
	KLLA0B02464g	3.1.4.46	3.1.4.46	identical annotations
	KLLA0B02673g	4.1.1.17	4.1.1.17	identical annotations
	KLLA0B02783g	2.7.6.1	2.7.6.1	identical annotations
	KLLA0B02981g	6.3.2.19	6.3.2.19	identical annotations
	KLLA0B03355g	1.1.1.42	1.1.1.42	identical annotations
	KLLA0B03377g	2.4.1.83	2.4.1.83	identical annotations
	KLLA0B03762g	2.4.1.109	2.4.1.109	identical annotations
	KLLA0B03784g	2.7.6.2	2.7.6.2	identical annotations
	KLLA0B03806g	3.6.1.11	3.6.1.11	identical annotations
	KLLA0B03872g	1.1.1.3	1.1.1.3	identical annotations
	KLLA0B03938g	1.8.1.2	1.8.1.2	identical annotations
	KLLA0B04356g	3.2.1.113	3.2.1.113	identical annotations
	KLLA0B04378g	2.5.1.48	2.5.1.48	identical annotations
	KLLA0B04400g	3.6.3.14	3.6.3.14, 3.A.8.#.#	identical annotations
	KLLA0B04422g	3.5.3.4	3.5.3.4	identical annotations
	KLLA0B04565g	5.2.1.8	5.2.1.8	identical annotations
	KLLA0B04642g	1.1.1.34	1.1.1.34, 2.A.6.#.#	identical annotations
	KLLA0B04664g	5.2.1.8	5.2.1.8	identical annotations
	KLLA0B04752g	3.6.3.14	3.6.3.14	identical annotations
	KLLA0B04884g	2.7.1.29	2.7.1.29	identical annotations
	KLLA0B05137g	3.6.4.12	3.6.4.12	identical annotations
	KLLA0B05225g	3.1.1.5	3.1.1.5	identical annotations
	KLLA0B05247g	2.6.1.13	2.6.1.13	identical annotations
	KLLA0B05489g	3.1.3.16	3.1.3.16	identical annotations
	KLLA0B05511g	1.1.1.205	1.1.1.205	identical annotations
	KLLA0B05577g	2.7.7.6	2.7.7.6	identical annotations
	KLLA0B05709g	2.7.1.105	2.7.1.105, 3.1.3.46	identical annotations
	KLLA0B05841g	2.4.1.34	2.4.1.34	identical annotations
	KLLA0B05973g	3.1.26.5	3.1.26.5	identical annotations
	KLLA0B06303g	2.7.7.6	2.7.7.6	identical annotations
	KLLA0B06622g	3.1.3.48	3.1.3.48	identical annotations
	KLLA0B06754g	2.1.2.10	2.1.2.10	identical annotations
	KLLA0B06886g	3.6.3.14	3.6.3.14	identical annotations
	KLLA0B07062g	1.4.3.5	1.4.3.5	identical annotations
	KLLA0B07205g	2.7.11.11	2.7.11.11	identical annotations
	KLLA0B07557g	1.11.1.5	1.11.1.5	identical annotations
	KLLA0B07579g	2.7.11.1	2.7.11.1	identical annotations
	KLLA0B07733g	6.1.1.2	6.1.1.2	identical annotations
	KLLA0B07755g	4.1.99.12	4.1.99.12	identical annotations
	KLLA0B08063g	6.3.5.3	6.3.5.3	identical annotations
	KLLA0B08437g	3.5.4.1	3.5.4.1	identical annotations
	KLLA0B08481g	5.4.99.5	5.4.99.5	identical annotations
	KLLA0B08800g	3.5.1.4	3.5.1.4	identical annotations
	KLLA0B08822g	2.4.1.15	2.4.1.15	identical annotations
	KLLA0B08844g	3.1.3.16	3.1.3.16	identical annotations
	KLLA0B08932g	6.1.1.14	6.1.1.14	identical annotations
	KLLA0B09152g	2.2.1.1	2.2.1.1	identical annotations
	KLLA0B09174g	3.1.3.2, 3.1.3.48	3.1.3.2, 3.1.3.48	identical annotations
	KLLA0B09218g	1.2.1.31	1.2.1.31	identical annotations
	KLLA0B09306g	3.6.1.13	3.6.1.13	identical annotations
	KLLA0B09372g	2.5.1.16	2.5.1.16	identical annotations
	KLLA0B09394g	3.5.1.98	3.5.1.98	identical annotations
	KLLA0B09405g	2.4.1.142	2.4.1.142	identical annotations
	KLLA0B09658g	1.1.1.65	1.1.1.65	identical annotations
	KLLA0B09790g	2.7.11.22	2.7.11.22	identical annotations
	KLLA0B10175g	5.4.99.7	5.4.99.7	identical annotations
	KLLA0B10538g	2.3.1.15, 2.3.1.42	2.3.1.15, 2.3.1.42	identical annotations
	KLLA0B10692g	1.8.4.8	1.8.4.8	identical annotations
	KLLA0B10868g	6.3.5.4	6.3.5.4	identical annotations
	KLLA0B10912g	3.1.3.16	3.1.3.16	identical annotations
	KLLA0B11275g	2.3.1.88	2.3.1.88	identical annotations
	KLLA0B11572g	6.2.1.3	6.2.1.3	identical annotations
	KLLA0B11616g	1.3.3.4	1.3.3.4	identical annotations
	KLLA0B11638g	3.6.4.13	3.6.4.13	identical annotations
	KLLA0B11660g	3.4.25.1	3.4.25.1	identical annotations
	KLLA0B11792g	3.1.26.5	3.1.26.5	identical annotations
	KLLA0B11836g	3.4.25.1	3.4.25.1	identical annotations
	KLLA0B11902g	2.7.11.24	2.7.11.24	identical annotations
	KLLA0B11924g	2.7.11.1	2.7.11.1	identical annotations
	KLLA0B11946g	2.7.11.24	2.7.11.24	identical annotations
	KLLA0B12100g	2.3.1.88	2.3.1.88	identical annotations
	KLLA0B12177g	6.1.1.20	6.1.1.20	identical annotations
	KLLA0B12375g	3.5.4.25	3.5.4.25	identical annotations
	KLLA0B12463g	6.3.2.17	6.3.2.17	identical annotations
	KLLA0B12584g	2.2.1.6	2.2.1.6	identical annotations
	KLLA0B12694g	5.4.2.2	5.4.2.2	identical annotations
	KLLA0B12716g	2.7.11.1	2.7.11.1	identical annotations
	KLLA0B12848g	2.5.1.-	2.5.1.-	identical annotations
	KLLA0B12936g	6.2.1.3	6.2.1.3	identical annotations
	KLLA0B12958g	3.1.26.4	3.1.26.4	identical annotations
	KLLA0B13112g	2.7.11.25	2.7.11.25	identical annotations
	KLLA0B13189g	4.3.2.2	4.3.2.2	identical annotations
	KLLA0B13255g	2.7.7.19	2.7.7.19	identical annotations
	KLLA0B13321g	2.7.1.25	2.7.1.25	identical annotations
	KLLA0B13497g	2.3.1.24	2.3.1.24	identical annotations
	KLLA0B13607g	2.7.11.1	2.7.11.1	identical annotations
	KLLA0B13926g	2.7.4.7, 2.7.1.49	2.7.4.7, 2.7.1.49	identical annotations
	KLLA0B14080g	1.14.99.29	1.14.99.29	identical annotations
	KLLA0B14366g	4.1.3.27, 4.1.1.48	4.1.3.27, 4.1.1.48	identical annotations
	KLLA0B14619g	1.14.13.8	1.14.13.8	identical annotations
	KLLA0B14839g	3.1.3.2	3.1.3.2	identical annotations
	KLLA0B14883g	3.2.1.23	3.2.1.23	identical annotations
	KLLA0C00572g	3.4.24.37	3.4.24.37	identical annotations
	KLLA0C00847g	2.7.7.53	2.7.7.53	identical annotations
	KLLA0C00869g	2.7.1.33	2.7.1.33	identical annotations
	KLLA0C00979g	2.7.11.1	2.7.11.1	identical annotations
	KLLA0C01045g	5.2.1.8	5.2.1.8	identical annotations
	KLLA0C01111g	5.3.4.1	5.3.4.1	identical annotations
	KLLA0C01452g	3.5.4.19, 3.6.1.31, 1.1.1.23	3.5.4.19, 3.6.1.31, 1.1.1.23	identical annotations
	KLLA0C01782g	2.5.1.6	2.5.1.6	identical annotations
	KLLA0C02013g	2.3.1.31	2.3.1.31	identical annotations
	KLLA0C02035g	2.4.1.173	2.4.1.173	identical annotations
	KLLA0C02387g	2.7.1.67	2.7.1.67	identical annotations
	KLLA0C02585g	2.7.7.7	2.7.7.7	identical annotations
	KLLA0C02739g	3.1.1.3	3.1.1.3	identical annotations
	KLLA0C02783g	4.1.2.25, 2.7.6.3, 2.5.1.15	4.1.2.25, 2.7.6.3, 2.5.1.15	identical annotations
	KLLA0C03025g	6.1.1.16	6.1.1.16	identical annotations
	KLLA0C03432g	4.2.1.3	4.2.1.3	identical annotations
	KLLA0C03476g	3.1.2.15	3.1.2.15	identical annotations
	KLLA0C03498g	2.7.1.15	2.7.1.15	identical annotations
	KLLA0C03740g	2.1.1.31	2.1.1.31	identical annotations
	KLLA0C03916g	2.7.6.1	2.7.6.1	identical annotations
	KLLA0C04004g	1.1.1.8	1.1.1.8	identical annotations
	KLLA0C04037g	6.3.4.5	6.3.4.5	identical annotations
	KLLA0C04059g	3.4.14.4	3.4.14.4	identical annotations
	KLLA0C04081g	5.4.2.1	5.4.2.1	identical annotations
	KLLA0C04169g	2.3.1.7	2.3.1.7	identical annotations
	KLLA0C04191g	2.7.11.1	2.7.11.1	identical annotations
	KLLA0C04213g	2.7.11.1	2.7.11.1	identical annotations
	KLLA0C04235g	6.3.2.6	6.3.2.6	identical annotations
	KLLA0C04301g	3.5.2.5	3.5.2.5	identical annotations
	KLLA0C04345g	2.7.11.1	2.7.11.1	identical annotations
	KLLA0C04576g	3.6.4.13	3.6.4.13	identical annotations
	KLLA0C04730g	3.2.1.14	3.2.1.14	identical annotations
	KLLA0C04818g	2.6.1.52	2.6.1.52	identical annotations
	KLLA0C04906g	1.16.1.7	1.16.1.7, 5.B.1.#.#	identical annotations
	KLLA0C05236g	2.3.2.2	2.3.2.2	identical annotations
	KLLA0C05324g	3.2.1.58	3.2.1.58	identical annotations
	KLLA0C05544g	1.3.1.76, 4.99.1.4	1.3.1.76, 4.99.1.4	identical annotations
	KLLA0C05566g	1.14.19.1	1.14.19.1	identical annotations
	KLLA0C05632g	6.3.2.19	6.3.2.19	identical annotations
	KLLA0C05764g	6.4.1.1	6.4.1.1	identical annotations
	KLLA0C05874g	6.3.2.19	6.3.2.19	identical annotations
	KLLA0C05940g	3.1.1.5	3.1.1.5	identical annotations
	KLLA0C06116g	5.99.1.2	5.99.1.2	identical annotations
	KLLA0C06138g	2.7.11.21	2.7.11.21	identical annotations
	KLLA0C06380g	3.1.1.29	3.1.1.29	identical annotations
	KLLA0C06908g	5.4.2.1	5.4.2.1	identical annotations
	KLLA0C06974g	3.1.2.15	3.1.2.15	identical annotations
	KLLA0C07084g	2.7.4.2	2.7.4.2	identical annotations
	KLLA0C07150g	4.2.1.75	4.2.1.75	identical annotations
	KLLA0C07172g	6.3.5.2	6.3.5.2	identical annotations
	KLLA0C07359g	2.5.1.75	2.5.1.75	identical annotations
	KLLA0C07469g	2.7.1.36	2.7.1.36	identical annotations
	KLLA0C07491g	3.6.3.14	3.6.3.14, 3.A.2.#.#	identical annotations
	KLLA0C07645g	3.4.-.-	3.4.-.-	identical annotations
	KLLA0C07733g	3.1.3.48	3.1.3.48	identical annotations
	KLLA0C07777g	1.2.1.5	1.2.1.5	identical annotations
	KLLA0C07887g	1.17.4.1	1.17.4.1	identical annotations
	KLLA0C07997g	1.2.1.38, 2.7.2.8	1.2.1.38, 2.7.2.8	identical annotations
	KLLA0C08107g	4.1.3.1	4.1.3.1	identical annotations
	KLLA0C08217g	3.1.3.21	3.1.3.21	identical annotations
	KLLA0C08393g	3.6.3.1	3.6.3.1, 3.A.3.#.#	identical annotations
	KLLA0C08415g	3.1.1.31	3.1.1.31	identical annotations
	KLLA0C08448g	2.6.1.85	2.6.1.85	identical annotations
	KLLA0C08503g	3.1.3.16	3.1.3.16	identical annotations
	KLLA0C08525g	2.7.11.25	2.7.11.25	identical annotations
	KLLA0C08591g	2.4.1.260	2.4.1.260	identical annotations
	KLLA0C08635g	5.2.1.8	5.2.1.8	identical annotations
	KLLA0C08701g	2.7.1.35	2.7.1.35	identical annotations
	KLLA0C08756g	6.3.2.19	6.3.2.19	identical annotations
	KLLA0C09020g	4.2.3.1	4.2.3.1	identical annotations
	KLLA0C09152g	2.3.1.26	2.3.1.26	identical annotations
	KLLA0C09306g	1.1.1.95	1.1.1.95	identical annotations
	KLLA0C09713g	2.4.1.198	2.4.1.198	identical annotations
	KLLA0C09911g	2.7.7.7	2.7.7.7	identical annotations
	KLLA0C10142g	3.6.1.29	3.6.1.29	identical annotations
	KLLA0C10208g	5.2.1.8	5.2.1.8	identical annotations
	KLLA0C10296g	2.7.2.11	2.7.2.11	identical annotations
	KLLA0C10384g	3.6.3.14	3.6.3.14	identical annotations
	KLLA0C10505g	4.1.2.27	4.1.2.27	identical annotations
	KLLA0C10549g	1.5.1.12	1.5.1.12	identical annotations
	KLLA0C10670g	3.6.3.14	3.6.3.14	identical annotations
	KLLA0C10802g	2.7.11.1	2.7.11.1	identical annotations
	KLLA0C11143g	3.1.3.68	3.1.3.68	identical annotations
	KLLA0C11253g	3.6.4.13	3.6.4.13	identical annotations
	KLLA0C11627g	2.4.1.119	2.4.1.119	identical annotations
	KLLA0C11803g	3.5.2.17	3.5.2.17	identical annotations
	KLLA0C12265g	1.3.1.70	1.3.1.70	identical annotations
	KLLA0C12397g	2.7.1.160	2.7.1.160	identical annotations
	KLLA0C12991g	1.5.5.1	1.5.5.1	identical annotations
	KLLA0C13123g	4.4.1.17	4.4.1.17	identical annotations
	KLLA0C13255g	2.7.7.7	2.7.7.7	identical annotations
	KLLA0C13541g	5.3.1.6	5.3.1.6	identical annotations
	KLLA0C13838g	5.99.1.3	5.99.1.3	identical annotations
	KLLA0C14003g	2.7.7.3	2.7.7.3	identical annotations
	KLLA0C14069g	2.4.1.34	2.4.1.34	identical annotations
	KLLA0C14256g	4.2.99.18	4.2.99.18	identical annotations
	KLLA0C14300g	5.1.3.15	5.1.3.15	identical annotations
	KLLA0C14432g	4.1.1.15	4.1.1.15	identical annotations
	KLLA0C14608g	3.6.4.13	3.6.4.13	identical annotations
	KLLA0C14674g	1.1.1.169	1.1.1.169	identical annotations
	KLLA0C14718g	3.1.26.5	3.1.26.5	identical annotations
	KLLA0C14828g	2.4.1.109	2.4.1.109	identical annotations
	KLLA0C15059g	2.3.1.37	2.3.1.37	identical annotations
	KLLA0C15125g	4.2.1.36	4.2.1.36	identical annotations
	KLLA0C15147g	2.5.1.61	2.5.1.61	identical annotations
	KLLA0C15213g	2.7.1.26	2.7.1.26	identical annotations
	KLLA0C15433g	3.6.4.13	3.6.4.13	identical annotations
	KLLA0C15499g	3.6.4.13	3.6.4.13	identical annotations
	KLLA0C15829g	2.1.1.125	2.1.1.125	identical annotations
	KLLA0C15895g	3.6.4.12	3.6.4.12	identical annotations
	KLLA0C15917g	3.6.3.14	3.6.3.14, 3.A.2.#.#	identical annotations
	KLLA0C16049g	3.1.3.33	3.1.3.33	identical annotations
	KLLA0C16071g	2.4.1.117	2.4.1.117	identical annotations
	KLLA0C16577g	2.7.12.2	2.7.12.2	identical annotations
	KLLA0C16599g	3.6.4.13	3.6.4.13	identical annotations
	KLLA0C16621g	2.4.2.1	2.4.2.1	identical annotations
	KLLA0C16896g	1.1.3.37	1.1.3.37	identical annotations
	KLLA0C17028g	4.4.1.8	4.4.1.8	identical annotations
	KLLA0C17160g	2.7.11.1	2.7.11.1	identical annotations
	KLLA0C17226g	3.5.1.41	3.5.1.41	identical annotations
	KLLA0C17248g	6.3.2.19	6.3.2.19	identical annotations
	KLLA0C17292g	2.7.1.67	2.7.1.67	identical annotations
	KLLA0C17314g	4.2.1.3	4.2.1.3	identical annotations
	KLLA0C17424g	3.6.4.13	3.6.4.13	identical annotations
	KLLA0C17446g	3.6.3.14	3.6.3.14	identical annotations
	KLLA0C17490g	3.4.16.5	3.4.16.5	identical annotations
	KLLA0C17578g	3.6.4.-	3.6.4.-	identical annotations
	KLLA0C17622g	6.3.2.19	6.3.2.19	identical annotations
	KLLA0C17644g	3.6.3.1	3.6.3.1, 3.A.3.#.#	identical annotations
	KLLA0C17688g	2.7.7.72	2.7.7.72	identical annotations
	KLLA0C17754g	2.7.4.3	2.7.4.3	identical annotations
	KLLA0C17776g	6.5.1.1	6.5.1.1	identical annotations
	KLLA0C17798g	3.6.4.13	3.6.4.13	identical annotations
	KLLA0C18051g	2.7.7.1, 2.7.7.18	2.7.7.1, 2.7.7.18	identical annotations
	KLLA0C18139g	2.7.7.14	2.7.7.14	identical annotations
	KLLA0C18194g	3.6.4.12	3.6.4.12	identical annotations
	KLLA0C18381g	2.7.7.49	2.7.7.49	identical annotations
	KLLA0C18513g	1.1.1.170	1.1.1.170	identical annotations
	KLLA0C18656g	6.3.2.19	6.3.2.19	identical annotations
	KLLA0C18744g	1.5.1.10	1.5.1.10	identical annotations
	KLLA0C18975g	3.5.2.9	3.5.2.9	identical annotations
	KLLA0C19107g	3.5.2.2	3.5.2.2	identical annotations
	KLLA0C19360g	1.3.98.1	1.3.98.1	identical annotations
	KLLA0C19382g	1.1.1.1	1.1.1.1	identical annotations
	KLLA0D00462g	4.1.99.3	4.1.99.3	identical annotations
	KLLA0D00506g	3.4.13.19	3.4.13.19	identical annotations
	KLLA0D00594g	2.1.1.183	2.1.1.183	identical annotations
	KLLA0D00638g	3.1.4.11	3.1.4.11	identical annotations
	KLLA0D00792g	2.7.7.7	2.7.7.7	identical annotations
	KLLA0D00858g	5.4.2.3	5.4.2.3	identical annotations
	KLLA0D00902g	4.2.1.2	4.2.1.2	identical annotations
	KLLA0D00979g	3.4.21.48	3.4.21.48	identical annotations
	KLLA0D01089g	6.5.1.1	6.5.1.1	identical annotations
	KLLA0D01221g	2.4.1.-	2.4.1.-	identical annotations
	KLLA0D01430g	3.5.1.89	3.5.1.89	identical annotations
	KLLA0D01573g	5.4.2.2	5.4.2.2	identical annotations
	KLLA0D01903g	2.4.2.10	2.4.2.10	identical annotations
	KLLA0D02134g	2.3.1.50	2.3.1.50	identical annotations
	KLLA0D02486g	5.3.4.1	5.3.4.1	identical annotations
	KLLA0D02640g	1.1.2.3	1.1.2.3	identical annotations
	KLLA0D02772g	6.1.1.3	6.1.1.3	identical annotations
	KLLA0D02926g	3.5.2.3	3.5.2.3	identical annotations
	KLLA0D03168g	2.7.11.1	2.7.11.1	identical annotations
	KLLA0D03190g	2.7.11.11	2.7.11.11	identical annotations
	KLLA0D03498g	2.4.1.16	2.4.1.16	identical annotations
	KLLA0D03542g	2.4.1.16	2.4.1.16	identical annotations
	KLLA0D03652g	3.1.3.16	3.1.3.16	identical annotations
	KLLA0D03696g	2.7.4.6	2.7.4.6	identical annotations
	KLLA0D03839g	6.1.1.12	6.1.1.12	identical annotations
	KLLA0D04037g	2.5.1.49, 2.5.1.47	2.5.1.49, 2.5.1.47	identical annotations
	KLLA0D04092g	3.6.3.4	3.6.3.4, 3.A.3.#.#	identical annotations
	KLLA0D04400g	3.6.3.14	3.6.3.14	identical annotations
	KLLA0D04444g	1.3.5.1	1.3.5.1	identical annotations
	KLLA0D04488g	1.6.2.2	1.6.2.2	identical annotations
	KLLA0D04598g	2.7.1.150	2.7.1.150	identical annotations
	KLLA0D04906g	1.1.1.85	1.1.1.85	identical annotations
	KLLA0D04928g	2.8.1.7	2.8.1.7	identical annotations
	KLLA0D05137g	6.1.1.20	6.1.1.20	identical annotations
	KLLA0D05247g	2.7.7.6	2.7.7.6	identical annotations
	KLLA0D05511g	1.1.1.14	1.1.1.14	identical annotations
	KLLA0D05709g	5.4.2.8	5.4.2.8	identical annotations
	KLLA0D05929g	3.4.23.25	3.4.23.25	identical annotations
	KLLA0D06105g	6.1.1.4	6.1.1.4	identical annotations
	KLLA0D06171g	3.5.4.6	3.5.4.6	identical annotations
	KLLA0D06424g	3.4.11.15	3.4.11.15	identical annotations
	KLLA0D06523g	2.3.1.1	2.3.1.1	identical annotations
	KLLA0D06567g	3.1.27.1	3.1.27.1	identical annotations
	KLLA0D06611g	3.1.3.48	3.1.3.48	identical annotations
	KLLA0D06655g	2.4.2.11	2.4.2.11	identical annotations
	KLLA0D07304g	2.7.12.2	2.7.12.2	identical annotations
	KLLA0D07458g	1.5.1.3	1.5.1.3	identical annotations
	KLLA0D07700g	2.3.1.4	2.3.1.4	identical annotations
	KLLA0D08074g	3.5.4.12	3.5.4.12	identical annotations
	KLLA0D08096g	4.1.1.65	4.1.1.65	identical annotations
	KLLA0D08459g	3.1.2.15	3.1.2.15	identical annotations
	KLLA0D08481g	1.4.1.2	1.4.1.2	identical annotations
	KLLA0D08712g	1.6.2.4	1.6.2.4	identical annotations
	KLLA0D08866g	2.5.1.21	2.5.1.21	identical annotations
	KLLA0D09152g	3.6.3.14	3.6.3.14	identical annotations
	KLLA0D09196g	6.3.2.19	6.3.2.19	identical annotations
	KLLA0D09460g	2.5.1.60	2.5.1.60	identical annotations
	KLLA0D09504g	3.6.4.13	3.6.4.13	identical annotations
	KLLA0D10373g	3.4.25.1	3.4.25.1	identical annotations
	KLLA0D10483g	3.1.26.5	3.1.26.5	identical annotations
	KLLA0D10505g	2.3.3.10	2.3.3.10	identical annotations
	KLLA0D10703g	3.6.3.14	3.6.3.14	identical annotations
	KLLA0D10736g	1.5.1.2	1.5.1.2	identical annotations
	KLLA0D10846g	3.4.24.84	3.4.24.84	identical annotations
	KLLA0D10890g	2.7.1.20	2.7.1.20	identical annotations
	KLLA0D11044g	2.7.11.1	2.7.11.1	identical annotations
	KLLA0D11154g	1.8.1.4	1.8.1.4	identical annotations
	KLLA0D11198g	2.7.1.108	2.7.1.108	identical annotations
	KLLA0D11352g	2.7.1.1	2.7.1.1	identical annotations
	KLLA0D11462g	3.6.4.12	3.6.4.12	identical annotations
	KLLA0D11506g	3.4.25.1	3.4.25.1	identical annotations
	KLLA0D11528g	3.1.4.17	3.1.4.17	identical annotations
	KLLA0D11660g	1.11.1.6	1.11.1.6	identical annotations
	KLLA0D11858g	6.1.1.5	6.1.1.5	identical annotations
	KLLA0D11990g	2.7.11.22	2.7.11.22	identical annotations
	KLLA0D12056g	2.3.1.9	2.3.1.9	identical annotations
	KLLA0D12078g	2.7.1.12	2.7.1.12	identical annotations
	KLLA0D12188g	1.5.1.20	1.5.1.20	identical annotations
	KLLA0D12342g	1.1.1.1, 1.1.1.284	1.1.1.1, 1.1.1.284	identical annotations
	KLLA0D12386g	2.7.4.3	2.7.4.3	identical annotations
	KLLA0D12496g	6.5.1.1	6.5.1.1	identical annotations
	KLLA0D12628g	3.5.1.4	3.5.1.4	identical annotations
	KLLA0D12694g	3.6.4.12	3.6.4.12	identical annotations
	KLLA0D12738g	1.4.4.2	1.4.4.2	identical annotations
	KLLA0D12980g	3.5.1.1	3.5.1.1	identical annotations
	KLLA0D13024g	6.3.5.1	6.3.5.1	identical annotations
	KLLA0D13354g	6.5.1.1	6.5.1.1	identical annotations
	KLLA0D13552g	3.6.4.12	3.6.4.12	identical annotations
	KLLA0D13662g	3.6.1.5	3.6.1.5	identical annotations
	KLLA0D13728g	5.3.1.8	5.3.1.8	identical annotations
	KLLA0D14014g	5.3.4.1	5.3.4.1	identical annotations
	KLLA0D14201g	2.3.3.13	2.3.3.13	identical annotations
	KLLA0D14333g	1.11.1.15	1.11.1.15	identical annotations
	KLLA0D14487g	1.13.11.53, 1.13.11.54	1.13.11.53, 1.13.11.54	identical annotations
	KLLA0D14685g	1.11.1.6	1.11.1.6	identical annotations
	KLLA0D14971g	6.1.1.9	6.1.1.9	identical annotations
	KLLA0D15037g	2.7.8.11	2.7.8.11	identical annotations
	KLLA0D15136g	3.4.22.49	3.4.22.49	identical annotations
	KLLA0D15455g	5.3.1.23	5.3.1.23	identical annotations
	KLLA0D15697g	3.6.1.23	3.6.1.23	identical annotations
	KLLA0D15895g	2.5.1.9	2.5.1.9	identical annotations
	KLLA0D15917g	3.4.23.35	3.4.23.35	identical annotations
	KLLA0D15983g	1.8.1.2	1.8.1.2	identical annotations
	KLLA0D16148g	5.3.1.16	5.3.1.16	identical annotations
	KLLA0D16412g	5.5.1.4	5.5.1.4	identical annotations
	KLLA0D16500g	2.7.1.32	2.7.1.32	identical annotations
	KLLA0D16522g	2.3.1.61	2.3.1.61	identical annotations
	KLLA0D16676g	5.2.1.8	5.2.1.8	identical annotations
	KLLA0D16731g	1.2.1.11	1.2.1.11	identical annotations
	KLLA0D17094g	2.5.1.22	2.5.1.22	identical annotations
	KLLA0D17336g	6.2.1.1	6.2.1.1	identical annotations
	KLLA0D17402g	2.7.1.151	2.7.1.151	identical annotations
	KLLA0D18095g	3.4.24.64	3.4.24.64	identical annotations
	KLLA0D18414g	3.5.4.5	3.5.4.5	identical annotations
	KLLA0D18436g	3.4.11.18	3.4.11.18	identical annotations
	KLLA0D18645g	2.7.1.137	2.7.1.137	identical annotations
	KLLA0D18711g	2.7.1.24	2.7.1.24	identical annotations
	KLLA0D18777g	2.3.1.181	2.3.1.181	identical annotations
	KLLA0D18909g	1.3.1.34	1.3.1.34	identical annotations
	KLLA0D19008g	2.7.11.1	2.7.11.1	identical annotations
	KLLA0D19382g	3.1.3.41	3.1.3.41	identical annotations
	KLLA0D19404g	2.4.1.259, 2.4.1.261	2.4.1.259, 2.4.1.261	identical annotations
	KLLA0D19426g	6.3.4.4	6.3.4.4	identical annotations
	KLLA0D19448g	3.1.26.5	3.1.26.5	identical annotations
	KLLA0D19492g	3.5.4.3	3.5.4.3	identical annotations
	KLLA0D19514g	3.1.3.16	3.1.3.16	identical annotations
	KLLA0D19811g	3.4.21.61	3.4.21.61	identical annotations
	KLLA0D19855g	1.1.1.49	1.1.1.49	identical annotations
	KLLA0E00595g	2.7.1.30	2.7.1.30	identical annotations
	KLLA0E00683g	1.3.5.1	1.3.5.1	identical annotations
	KLLA0E01013g	3.1.2.15	3.1.2.15	identical annotations
	KLLA0E01211g	3.1.3.11	3.1.3.11	identical annotations
	KLLA0E01233g	2.3.1.51	2.3.1.51	identical annotations
	KLLA0E01343g	2.4.1.109	2.4.1.109	identical annotations
	KLLA0E01387g	3.1.3.32	3.1.3.32	identical annotations
	KLLA0E01497g	3.6.3.16	3.6.3.16	identical annotations
	KLLA0E01607g	2.7.7.7	2.7.7.7	identical annotations
	KLLA0E01651g	3.6.3.1	3.6.3.1, 3.A.3.#.#	identical annotations
	KLLA0E01673g	2.7.7.23	2.7.7.23	identical annotations
	KLLA0E01981g	3.5.1.98	3.5.1.98	identical annotations
	KLLA0E02333g	3.2.1.14	3.2.1.14	identical annotations
	KLLA0E02377g	3.1.2.15	3.1.2.15	identical annotations
	KLLA0E02531g	1.18.1.2	1.18.1.2	identical annotations
	KLLA0E02553g	3.6.3.14	3.6.3.14	identical annotations
	KLLA0E02641g	2.4.1.80	2.4.1.80	identical annotations
	KLLA0E02685g	4.1.1.21	4.1.1.21	identical annotations
	KLLA0E03125g	1.1.1.41	1.1.1.41	identical annotations
	KLLA0E03235g	6.2.1.4, 6.2.1.5	6.2.1.4, 6.2.1.5	identical annotations
	KLLA0E03257g	2.7.6.2	2.7.6.2	identical annotations
	KLLA0E03367g	2.3.1.88	2.3.1.88	identical annotations
	KLLA0E03433g	6.1.1.11	6.1.1.11	identical annotations
	KLLA0E03609g	1.15.1.1	1.15.1.1	identical annotations
	KLLA0E03653g	1.14.13.70	1.14.13.70	identical annotations
	KLLA0E03917g	3.4.25.1	3.4.25.1	identical annotations
	KLLA0E04027g	6.3.2.19	6.3.2.19	identical annotations
	KLLA0E04049g	3.4.23.41	3.4.23.41	identical annotations
	KLLA0E04247g	2.7.11.1	2.7.11.1	identical annotations
	KLLA0E04775g	2.7.7.7	2.7.7.7	identical annotations
	KLLA0E04797g	2.5.1.60	2.5.1.60	identical annotations
	KLLA0E05039g	6.3.2.19	6.3.2.19	identical annotations
	KLLA0E05105g	3.4.24.56	3.4.24.56	identical annotations
	KLLA0E05325g	6.1.1.4	6.1.1.4	identical annotations
	KLLA0E05435g	2.7.7.13	2.7.7.13	identical annotations
	KLLA0E05545g	6.3.4.2	6.3.4.2	identical annotations
	KLLA0E05567g	1.15.1.1	1.15.1.1	identical annotations
	KLLA0E05633g	3.4.25.1	3.4.25.1	identical annotations
	KLLA0E06271g	3.6.3.14	3.6.3.14	identical annotations
	KLLA0E06293g	6.3.1.2	6.3.1.2	identical annotations
	KLLA0E06381g	6.1.1.21	6.1.1.21	identical annotations
	KLLA0E06447g	2.7.11.13	2.7.11.13	identical annotations
	KLLA0E06645g	3.2.1.28	3.2.1.28	identical annotations
	KLLA0E06667g	3.6.3.14	3.6.3.14	identical annotations
	KLLA0E06887g	3.4.11.18	3.4.11.18	identical annotations
	KLLA0E06975g	2.7.11.1	2.7.11.1	identical annotations
	KLLA0E07107g	2.7.1.105	2.7.1.105	identical annotations
	KLLA0E07525g	1.1.1.37	1.1.1.37	identical annotations
	KLLA0E07569g	4.1.2.13	4.1.2.13	identical annotations
	KLLA0E07723g	3.2.1.101	3.2.1.101	identical annotations
	KLLA0E07745g	6.3.2.19	6.3.2.19	identical annotations
	KLLA0E07987g	1.5.1.7	1.5.1.7	identical annotations
	KLLA0E08053g	2.7.4.14	2.7.4.14	identical annotations
	KLLA0E08119g	6.3.4.6, 3.5.1.54	6.3.4.6, 3.5.1.54	identical annotations
	KLLA0E08339g	1.1.1.87	1.1.1.87	identical annotations
	KLLA0E08383g	3.5.1.98	3.5.1.98	identical annotations
	KLLA0E08405g	2.7.11.1	2.7.11.1	identical annotations
	KLLA0E08757g	6.3.2.5	6.3.2.5	identical annotations
	KLLA0E08801g	3.1.2.15	3.1.2.15	identical annotations
	KLLA0E08889g	2.5.1.59	2.5.1.59	identical annotations
	KLLA0E08999g	3.6.4.12	3.6.4.12	identical annotations
	KLLA0E09065g	4.2.3.5	4.2.3.5	identical annotations
	KLLA0E09197g	2.1.1.34	2.1.1.34	identical annotations
	KLLA0E09769g	2.7.1.17	2.7.1.17	identical annotations
	KLLA0E09835g	2.7.7.4	2.7.7.4	identical annotations
	KLLA0E09967g	3.4.19.12	3.4.19.12	identical annotations
	KLLA0E10011g	3.4.19.12	3.4.19.12	identical annotations
	KLLA0E10055g	3.1.3.16	3.1.3.16	identical annotations
	KLLA0E10363g	3.2.2.21	3.2.2.21	identical annotations
	KLLA0E10473g	4.2.99.18	4.2.99.18	identical annotations
	KLLA0E10495g	3.1.26.5	3.1.26.5	identical annotations
	KLLA0E10539g	2.7.11.24	2.7.11.24	identical annotations
	KLLA0E10561g	3.1.2.1	3.1.2.1	identical annotations
	KLLA0E10583g	2.1.2.9	2.1.2.9	identical annotations
	KLLA0E10649g	4.2.1.20	4.2.1.20	identical annotations
	KLLA0E10693g	3.2.1.106	3.2.1.106	identical annotations
	KLLA0E10935g	1.7.3.3	1.7.3.3	identical annotations
	KLLA0E11089g	3.6.1.1	3.6.1.1	identical annotations
	KLLA0E11529g	3.6.3.14	3.6.3.14, 3.A.2.#.#	identical annotations
	KLLA0E11551g	2.7.1.39	2.7.1.39	identical annotations
	KLLA0E11573g	3.4.24.64	3.4.24.64	identical annotations
	KLLA0E11859g	5.4.2.1	5.4.2.1	identical annotations
	KLLA0E12145g	2.7.11.23	2.7.11.23	identical annotations
	KLLA0E12475g	1.5.1.5, 3.5.4.9, 6.3.4.3	1.5.1.5, 3.5.4.9, 6.3.4.3	identical annotations
	KLLA0E12563g	6.3.2.19	6.3.2.19	identical annotations
	KLLA0E12695g	2.5.1.46	2.5.1.46	identical annotations
	KLLA0E12761g	2.1.1.31	2.1.1.31	identical annotations
	KLLA0E12827g	3.1.3.1	3.1.3.1	identical annotations
	KLLA0E12981g	6.3.2.1	6.3.2.1	identical annotations
	KLLA0E13025g	3.6.4.12	3.6.4.12	identical annotations
	KLLA0E13157g	5.4.99.25	5.4.99.25	identical annotations
	KLLA0E13377g	2.7.7.2	2.7.7.2	identical annotations
	KLLA0E13531g	2.7.11.1	2.7.11.1	identical annotations
	KLLA0E13575g	6.3.2.19	6.3.2.19	identical annotations
	KLLA0E14103g	3.4.-.-	3.4.-.-	identical annotations
	KLLA0E14213g	4.2.1.79	4.2.1.79	identical annotations
	KLLA0E14235g	2.3.3.1	2.3.3.1	identical annotations
	KLLA0E14301g	2.3.1.48	2.3.1.48	identical annotations
	KLLA0E14367g	3.6.4.13	3.6.4.13	identical annotations
	KLLA0E14631g	3.2.1.21	3.2.1.21	identical annotations
	KLLA0E14697g	6.3.2.19	6.3.2.19	identical annotations
	KLLA0E15005g	3.4.17.4	3.4.17.4	identical annotations
	KLLA0E15071g	5.1.3.1	5.1.3.1	identical annotations
	KLLA0E15181g	1.3.99.3	1.3.99.3	identical annotations
	KLLA0E15225g	2.1.1.36	2.1.1.36	identical annotations
	KLLA0E15313g	2.7.12.2	2.7.12.2	identical annotations
	KLLA0E15357g	6.3.5.5, 2.1.3.2	6.3.5.5, 2.1.3.2	identical annotations
	KLLA0E15797g	2.4.1.256	2.4.1.256	identical annotations
	KLLA0E16303g	4.1.1.1	4.1.1.1	identical annotations
	KLLA0E16369g	3.1.3.3	3.1.3.3	identical annotations
	KLLA0E16435g	4.2.1.109	4.2.1.109	identical annotations
	KLLA0E16523g	3.1.2.2	3.1.2.2	identical annotations
	KLLA0E16545g	1.5.1.5, 3.5.4.9, 6.3.4.3	1.5.1.5, 3.5.4.9, 6.3.4.3	identical annotations
	KLLA0E16567g	5.2.1.8	5.2.1.8	identical annotations
	KLLA0E16611g	2.7.7.15	2.7.7.15	identical annotations
	KLLA0E17205g	2.5.1.-	2.5.1.-	identical annotations
	KLLA0E17271g	3.2.1.28	3.2.1.28	identical annotations
	KLLA0E17491g	1.2.1.16	1.2.1.16	identical annotations
	KLLA0E17645g	5.3.1.24	5.3.1.24	identical annotations
	KLLA0E17667g	3.6.1.1	3.6.1.1	identical annotations
	KLLA0E17821g	3.4.16.5	3.4.16.5	identical annotations
	KLLA0E17975g	2.5.1.58, 2.5.1.59	2.5.1.58, 2.5.1.59	identical annotations
	KLLA0E18107g	3.6.3.14	3.6.3.14	identical annotations
	KLLA0E18635g	1.1.1.38	1.1.1.38	identical annotations
	KLLA0E18877g	3.1.13.4	3.1.13.4	identical annotations
	KLLA0E19471g	1.14.19.4	1.14.19.4	identical annotations
	KLLA0E19537g	2.3.1.97	2.3.1.97	identical annotations
	KLLA0E19691g	1.1.2.4	1.1.2.4	identical annotations
	KLLA0E19779g	4.3.1.19	4.3.1.19	identical annotations
	KLLA0E19801g	6.1.1.15	6.1.1.15	identical annotations
	KLLA0E19889g	1.1.1.2	1.1.1.2	identical annotations
	KLLA0E19911g	2.3.1.48	2.3.1.48	identical annotations
	KLLA0E19977g	3.1.3.16	3.1.3.16	identical annotations
	KLLA0E19999g	4.1.3.27	4.1.3.27	identical annotations
	KLLA0E20021g	3.1.1.29	3.1.1.29	identical annotations
	KLLA0E20065g	2.1.1.14	2.1.1.14	identical annotations
	KLLA0E20197g	3.4.25.1	3.4.25.1	identical annotations
	KLLA0E20285g	1.11.1.15	1.11.1.15	identical annotations
	KLLA0E20351g	3.1.2.15	3.1.2.15	identical annotations
	KLLA0E20373g	2.7.6.1	2.7.6.1	identical annotations
	KLLA0E20395g	6.3.2.19	6.3.2.19, 3.A.20.#.#	identical annotations
	KLLA0E20549g	6.1.1.5	6.1.1.5	identical annotations
	KLLA0E20747g	2.4.1.258	2.4.1.258	identical annotations
	KLLA0E21077g	2.6.1.11	2.6.1.11	identical annotations
	KLLA0E21121g	2.7.11.1	2.7.11.1	identical annotations
	KLLA0E21253g	2.7.7.6	2.7.7.6	identical annotations
	KLLA0E21297g	3.4.11.21	3.4.11.21	identical annotations
	KLLA0E21561g	2.4.2.18	2.4.2.18	identical annotations
	KLLA0E21605g	1.8.1.9	1.8.1.9	identical annotations
	KLLA0E21825g	6.1.1.2	6.1.1.2	identical annotations
	KLLA0E21935g	3.6.4.13	3.6.4.13	identical annotations
	KLLA0E22111g	3.1.3.77	3.1.3.77	identical annotations
	KLLA0E22375g	2.7.1.35	2.7.1.35	identical annotations
	KLLA0E22441g	3.6.3.14	3.6.3.14, 3.A.2.#.#	identical annotations
	KLLA0E22551g	6.3.2.19	6.3.2.19	identical annotations
	KLLA0E22573g	1.10.2.2	1.10.2.2	identical annotations
	KLLA0E22705g	5.2.1.8	5.2.1.8	identical annotations
	KLLA0E22771g	4.1.1.23	4.1.1.23	identical annotations
	KLLA0E22903g	2.4.2.9	2.4.2.9	identical annotations
	KLLA0E23299g	2.5.1.1, 2.5.1.10, 2.5.1.29	2.5.1.1, 2.5.1.10, 2.5.1.29	identical annotations
	KLLA0E23387g	3.1.2.15	3.1.2.15	identical annotations
	KLLA0E23519g	5.3.1.9	5.3.1.9	identical annotations
	KLLA0E23563g	3.6.3.14	3.6.3.14	identical annotations
	KLLA0E23695g	2.3.3.14	2.3.3.14	identical annotations
	KLLA0E23937g	2.3.1.48	2.3.1.48	identical annotations
	KLLA0E24069g	1.8.1.7	1.8.1.7	identical annotations
	KLLA0E24223g	3.5.1.52	3.5.1.52	identical annotations
	KLLA0E24267g	6.1.1.1	6.1.1.1	identical annotations
	KLLA0E24399g	2.1.2.11	2.1.2.11	identical annotations
	KLLA0E24465g	6.1.1.12	6.1.1.12	identical annotations
	KLLA0E24663g	3.1.26.5	3.1.26.5	identical annotations
	KLLA0E24707g	3.5.3.19	3.5.3.19	identical annotations
	KLLA0E24729g	1.3.1.13	1.3.1.13	identical annotations
	KLLA0F00330g	3.1.11.2	3.1.11.2	identical annotations
	KLLA0F00506g	1.1.1.4, 1.1.1.303	1.1.1.4, 1.1.1.303	identical annotations
	KLLA0F00528g	1.1.1.4, 1.1.1.303	1.1.1.4, 1.1.1.303	identical annotations
	KLLA0F00594g	1.4.1.4	1.4.1.4	identical annotations
	KLLA0F00704g	3.5.3.1	3.5.3.1	identical annotations
	KLLA0F00836g	2.8.1.8	2.8.1.8	identical annotations
	KLLA0F00858g	3.5.1.98	3.5.1.98	identical annotations
	KLLA0F00924g	5.3.3.2	5.3.3.2	identical annotations
	KLLA0F00968g	4.2.1.19	4.2.1.19	identical annotations
	KLLA0F01034g	3.6.4.13	3.6.4.13	identical annotations
	KLLA0F01078g	2.7.7.6	2.7.7.6	identical annotations
	KLLA0F01210g	2.1.2.1	2.1.2.1	identical annotations
	KLLA0F01276g	2.7.11.1	2.7.11.1	identical annotations
	KLLA0F01364g	3.6.4.13	3.6.4.13	identical annotations
	KLLA0F01617g	2.6.1.7	2.6.1.7	identical annotations
	KLLA0F01815g	2.5.1.47	2.5.1.47	identical annotations
	KLLA0F01859g	2.7.7.7	2.7.7.7	identical annotations
	KLLA0F01903g	3.4.17.4	3.4.17.4	identical annotations
	KLLA0F01947g	3.1.2.12	3.1.2.12	identical annotations
	KLLA0F02431g	6.1.1.7	6.1.1.7	identical annotations
	KLLA0F02453g	3.1.26.5	3.1.26.5	identical annotations
	KLLA0F02541g	3.6.3.14	3.6.3.14	identical annotations
	KLLA0F02728g	1.1.1.117	1.1.1.117	identical annotations
	KLLA0F02838g	2.7.11.1	2.7.11.1	identical annotations
	KLLA0F03036g	3.2.1.58	3.2.1.58	identical annotations
	KLLA0F03146g	3.1.6.1	3.1.6.1	identical annotations
	KLLA0F03190g	6.3.5.5	6.3.5.5	identical annotations
	KLLA0F03509g	2.6.1.9	2.6.1.9	identical annotations
	KLLA0F03597g	3.1.3.48	3.1.3.48	identical annotations
	KLLA0F03773g	2.7.1.105	2.7.1.105	identical annotations
	KLLA0F03883g	3.3.2.6	3.3.2.6	identical annotations
	KLLA0F04037g	4.2.1.1	4.2.1.1	identical annotations
	KLLA0F04059g	3.2.1.3	3.2.1.3	identical annotations
	KLLA0F04103g	1.1.1.41	1.1.1.41	identical annotations
	KLLA0F04235g	3.5.3.11	3.5.3.11	identical annotations
	KLLA0F04455g	1.1.1.101	1.1.1.101	identical annotations
	KLLA0F04477g	1.2.4.2	1.2.4.2	identical annotations
	KLLA0F04741g	2.3.1.12	2.3.1.12	identical annotations
	KLLA0F04774g	3.1.26.4	3.1.26.4	identical annotations
	KLLA0F04796g	6.1.1.6	6.1.1.6	identical annotations
	KLLA0F05071g	2.7.7.6	2.7.7.6	identical annotations
	KLLA0F05093g	5.2.1.8	5.2.1.8	identical annotations
	KLLA0F05357g	3.1.3.16	3.1.3.16	identical annotations
	KLLA0F05401g	3.6.3.14	3.6.3.14	identical annotations
	KLLA0F05489g	2.3.3.14	2.3.3.14	identical annotations
	KLLA0F05918g	6.1.1.3	6.1.1.3	identical annotations
	KLLA0F06072g	6.4.1.2, 6.3.4.14	6.4.1.2, 6.3.4.14	identical annotations
	KLLA0F06182g	2.7.1.48	2.7.1.48	identical annotations
	KLLA0F06204g	3.6.4.13	3.6.4.13	identical annotations
	KLLA0F06226g	4.4.1.5	4.4.1.5	identical annotations
	KLLA0F06248g	2.7.1.11	2.7.1.11	identical annotations
	KLLA0F06380g	2.3.1.158	2.3.1.158	identical annotations
	KLLA0F06556g	2.5.1.54	2.5.1.54	identical annotations
	KLLA0F06776g	2.7.8.15	2.7.8.15	identical annotations
	KLLA0F06941g	3.6.4.13	3.6.4.13	identical annotations
	KLLA0F07161g	2.5.1.58	2.5.1.58	identical annotations
	KLLA0F07381g	3.1.1.45	3.1.1.45	identical annotations
	KLLA0F07447g	3.6.3.4	3.6.3.4, 3.A.3.#.#	identical annotations
	KLLA0F07557g	6.3.2.3	6.3.2.3	identical annotations
	KLLA0F07909g	4.4.1.1	4.4.1.1	identical annotations
	KLLA0F07975g	6.1.1.17	6.1.1.17	identical annotations
	KLLA0F08228g	3.4.25.1	3.4.25.1	identical annotations
	KLLA0F08393g	2.7.1.6	2.7.1.6	identical annotations
	KLLA0F08415g	5.1.3.2, 5.1.3.3	5.1.3.2, 5.1.3.3	identical annotations
	KLLA0F08437g	2.7.7.12	2.7.7.12	identical annotations
	KLLA0F08877g	2.7.11.22	2.7.11.22	identical annotations
	KLLA0F08921g	2.1.2.1	2.1.2.1	identical annotations
	KLLA0F08954g	2.6.1.44	2.6.1.44	identical annotations
	KLLA0F09119g	3.5.1.98	3.5.1.98	identical annotations
	KLLA0F09273g	4.2.1.24	4.2.1.24	identical annotations
	KLLA0F09317g	4.2.1.22	4.2.1.22	identical annotations
	KLLA0F09603g	1.2.4.1	1.2.4.1	identical annotations
	KLLA0F09647g	1.5.1.20	1.5.1.20	identical annotations
	KLLA0F09735g	3.2.1.84	3.2.1.84	identical annotations
	KLLA0F09933g	1.3.3.6	1.3.3.6	identical annotations
	KLLA0F09955g	2.7.8.8	2.7.8.8	identical annotations
	KLLA0F09999g	3.4.16.6	3.4.16.6	identical annotations
	KLLA0F10021g	2.6.1.5, 2.6.1.27, 2.6.1.57	2.6.1.5, 2.6.1.27, 2.6.1.57	identical annotations
	KLLA0F10065g	2.4.1.1	2.4.1.1	identical annotations
	KLLA0F10505g	3.6.4.13	3.6.4.13	identical annotations
	KLLA0F10527g	2.1.1.56	2.1.1.56	identical annotations
	KLLA0F10879g	2.3.1.16	2.3.1.16	identical annotations
	KLLA0F11165g	2.3.1.20	2.3.1.20	identical annotations
	KLLA0F11187g	5.2.1.8	5.2.1.8	identical annotations
	KLLA0F11209g	2.3.1.48	2.3.1.48	identical annotations
	KLLA0F11253g	5.4.99.27	5.4.99.27	identical annotations
	KLLA0F11297g	6.3.2.17	6.3.2.17	identical annotations
	KLLA0F11770g	4.1.1.37	4.1.1.37	identical annotations
	KLLA0F12001g	1.2.4.1	1.2.4.1	identical annotations
	KLLA0F12342g	1.1.1.42	1.1.1.42	identical annotations
	KLLA0F12364g	2.2.1.6	2.2.1.6	identical annotations
	KLLA0F12496g	3.1.3.16	3.1.3.16	identical annotations
	KLLA0F12562g	2.1.1.202	2.1.1.202	identical annotations
	KLLA0F12760g	2.3.3.1	2.3.3.1	identical annotations
	KLLA0F12892g	3.6.5.5	3.6.5.5	identical annotations
	KLLA0F12936g	3.4.25.1	3.4.25.1	identical annotations
	KLLA0F13376g	2.7.4.3	2.7.4.3	identical annotations
	KLLA0F13574g	3.4.11.22	3.4.11.22	identical annotations
	KLLA0F13596g	2.6.1.16	2.6.1.16	identical annotations
	KLLA0F13640g	2.6.1.1	2.6.1.1	identical annotations
	KLLA0F13926g	3.6.4.13	3.6.4.13	identical annotations
	KLLA0F14058g	6.3.2.2	6.3.2.2	identical annotations
	KLLA0F14190g	2.7.11.1	2.7.11.1	identical annotations
	KLLA0F14234g	3.6.4.12	3.6.4.12	identical annotations
	KLLA0F14366g	2.1.3.3	2.1.3.3	identical annotations
	KLLA0F14399g	6.5.1.3	6.5.1.3	identical annotations
	KLLA0F14729g	3.1.3.16	3.1.3.16	identical annotations
	KLLA0F14773g	3.6.3.14	3.6.3.14	identical annotations
	KLLA0F14927g	4.1.1.65	4.1.1.65	identical annotations
	KLLA0F14971g	6.1.1.10	6.1.1.10	identical annotations
	KLLA0F15103g	1.17.4.1	1.17.4.1	identical annotations
	KLLA0F15202g	2.3.1.84	2.3.1.84	identical annotations
	KLLA0F15224g	1.14.99.7	1.14.99.7	identical annotations
	KLLA0F15334g	6.3.2.19	6.3.2.19	identical annotations
	KLLA0F15389g	6.1.1.1	6.1.1.1	identical annotations
	KLLA0F15708g	4.6.1.1	4.6.1.1	identical annotations
	KLLA0F15752g	3.6.4.13	3.6.4.13	identical annotations
	KLLA0F15829g	2.4.1.109	2.4.1.109	identical annotations
	KLLA0F16016g	3.1.2.6	3.1.2.6	identical annotations
	KLLA0F16104g	2.3.1.15, 2.3.1.42	2.3.1.15, 2.3.1.42	identical annotations
	KLLA0F16170g	2.1.1.107	2.1.1.107	identical annotations
	KLLA0F16467g	2.7.11.1	2.7.11.1	identical annotations
	KLLA0F16621g	2.4.1.-	2.4.1.-	identical annotations
	KLLA0F16665g	3.1.26.11	3.1.26.11	identical annotations
	KLLA0F16775g	4.1.2.5	4.1.2.5	identical annotations
	KLLA0F17006g	2.7.11.1	2.7.11.1	identical annotations
	KLLA0F17050g	1.1.1.37	1.1.1.37	identical annotations
	KLLA0F17435g	3.6.4.13	3.6.4.13	identical annotations
	KLLA0F17457g	2.3.1.48	2.3.1.48	identical annotations
	KLLA0F17655g	2.1.2.3, 3.5.4.10	2.1.2.3, 3.5.4.10	identical annotations
	KLLA0F17754g	2.6.1.1	2.6.1.1	identical annotations
	KLLA0F18128g	3.4.11.9	3.4.11.9	identical annotations
	KLLA0F18260g	1.1.1.1	1.1.1.1	identical annotations
	KLLA0F18282g	2.1.1.17	2.1.1.17	identical annotations
	KLLA0F18392g	6.1.1.6	6.1.1.6	identical annotations
	KLLA0F18414g	2.1.1.-	2.1.1.-	identical annotations
	KLLA0F18546g	1.3.3.3	1.3.3.3	identical annotations
	KLLA0F18700g	3.1.2.15	3.1.2.15	identical annotations
	KLLA0F18744g	2.5.1.54	2.5.1.54	identical annotations
	KLLA0F18788g	3.2.1.58	3.2.1.58	identical annotations
	KLLA0F18832g	5.3.1.1	5.3.1.1	identical annotations
	KLLA0F19162g	2.6.1.2	2.6.1.2	identical annotations
	KLLA0F19404g	2.1.1.32	2.1.1.32	identical annotations
	KLLA0F19426g	2.7.7.7	2.7.7.7	identical annotations
	KLLA0F19712g	4.2.3.4, 2.5.1.19, 2.7.1.71, 4.2.1.10, 1.1.1.25	4.2.3.4, 2.5.1.19, 2.7.1.71, 4.2.1.10, 1.1.1.25	identical annotations
	KLLA0F19756g	1.1.1.270	1.1.1.270	identical annotations
	KLLA0F19866g	3.1.27.9	3.1.27.9	identical annotations
	KLLA0F20009g	1.11.1.15	1.11.1.15	identical annotations
	KLLA0F20053g	2.7.11.24	2.7.11.24	identical annotations
	KLLA0F20141g	4.99.1.1	4.99.1.1	identical annotations
	KLLA0F20163g	2.3.1.23, 2.3.1.51	2.3.1.23, 2.3.1.51	identical annotations
	KLLA0F20449g	6.1.1.18	6.1.1.18	identical annotations
	KLLA0F20504g	2.7.1.91	2.7.1.91	identical annotations
	KLLA0F20724g	5.99.1.2	5.99.1.2	identical annotations
	KLLA0F20966g	2.4.1.16	2.4.1.16	identical annotations
	KLLA0F20988g	1.2.1.12	1.2.1.12	identical annotations
	KLLA0F21010g	1.1.1.1	1.1.1.1	identical annotations
	KLLA0F21274g	3.1.4.4	3.1.4.4	identical annotations
	KLLA0F21560g	2.3.1.31	2.3.1.31	identical annotations
	KLLA0F21758g	3.6.4.12	3.6.4.12	identical annotations
	KLLA0F21978g	2.4.1.109	2.4.1.109	identical annotations
	KLLA0F22022g	4.2.1.9	4.2.1.9	identical annotations
	KLLA0F22220g	2.4.1.232	2.4.1.232	identical annotations
	KLLA0F22242g	3.5.1.19	3.5.1.19	identical annotations
	KLLA0F22297g	2.7.12.1	2.7.12.1	identical annotations
	KLLA0F22605g	2.7.11.1	2.7.11.1	identical annotations
	KLLA0F22836g	2.1.1.98	2.1.1.98	identical annotations
	KLLA0F23012g	2.3.2.2	2.3.2.2	identical annotations
	KLLA0F23133g	2.4.1.11	2.4.1.11	identical annotations
	KLLA0F23155g	2.7.11.17	2.7.11.17	identical annotations
	KLLA0F23243g	2.7.7.6	2.7.7.6	identical annotations
	KLLA0F23397g	2.7.1.40	2.7.1.40	identical annotations
	KLLA0F23507g	2.7.11.1	2.7.11.1	identical annotations
	KLLA0F23716g	3.6.4.13	3.6.4.13	identical annotations
	KLLA0F23914g	2.3.3.9	2.3.3.9	identical annotations
	KLLA0F24134g	2.1.1.43	2.1.1.43	identical annotations
	KLLA0F24354g	2.7.8.2	2.7.8.2	identical annotations
	KLLA0F24640g	2.7.7.41	2.7.7.41	identical annotations
	KLLA0F24684g	3.6.4.13	3.6.4.13	identical annotations
	KLLA0F24728g	3.1.3.7	3.1.3.7	identical annotations
	KLLA0F24816g	3.1.26.3	3.1.26.3	identical annotations
	KLLA0F24882g	6.3.5.5	6.3.5.5	identical annotations
	KLLA0F24926g	3.2.1.101	3.2.1.101	identical annotations
	KLLA0F25234g	6.1.1.20	6.1.1.20	identical annotations
	KLLA0F25652g	2.7.7.9	2.7.7.9	identical annotations
	KLLA0F25718g	2.7.6.1	2.7.6.1	identical annotations
	KLLA0F25894g	4.4.1.17	4.4.1.17	identical annotations
	KLLA0F25938g	1.8.98.2	1.8.98.2	identical annotations
	KLLA0F25960g	1.1.1.37	1.1.1.37	identical annotations
	KLLA0F26114g	3.6.3.14	3.6.3.14	identical annotations
	KLLA0F26224g	3.6.4.13	3.6.4.13	identical annotations
	KLLA0F26268g	2.3.1.1, 2.3.1.35	2.3.1.1, 2.3.1.35	identical annotations
	KLLA0F26477g	3.6.3.14	3.6.3.14, 3.A.2.#.#	identical annotations
	KLLA0F26851g	1.1.1.116	1.1.1.116	identical annotations
	KLLA0F27005g	3.1.3.48	3.1.3.48	identical annotations
	KLLA0F27181g	3.6.4.13	3.6.4.13	identical annotations
	KLLA0F27489g	2.4.2.17	2.4.2.17	identical annotations
	KLLA0F27599g	2.7.2.4	2.7.2.4	identical annotations
	KLLA0F27621g	1.6.2.2	1.6.2.2	identical annotations
	KLLA0F27643g	1.14.11.27	1.14.11.27	identical annotations
	KLLA0F27687g	6.3.2.19	6.3.2.19	identical annotations
	KLLA0F27995g	3.5.3.11	3.5.3.11	identical annotations
	KllafMp01	3.6.3.14	3.6.3.14, 3.A.2.#.#	identical annotations
	KllafMp03	3.6.3.14	3.6.3.14, 3.A.2.#.#	identical annotations
	KllafMp04	3.6.3.14	3.6.3.14, 3.A.2.#.#	identical annotations
	KllafMp05	1.9.3.1	1.9.3.1, 3.D.4.#.#	identical annotations
	KLLA0B00242g	3.2.1.20	3.2.1.10, 3.2.1.20	KEGG as new Annotation subset annotation
	KLLA0B02717g	2.3.1.86	2.3.1.86, 4.2.1.61, 1.3.1.9, 2.3.1.38, 2.3.1.39, 3.1.2.14	KEGG as new Annotation subset annotation
	KLLA0B05159g	4.2.99.18	3.2.2.23, 4.2.99.18	KEGG as new Annotation subset annotation
	KLLA0B06556g	2.7.4.9	2.7.4.9, 2.7.4.13	KEGG as new Annotation subset annotation
	KLLA0B09064g	1.1.1.1	1.1.1.1, 1.1.1.2	KEGG as new Annotation subset annotation
	KLLA0C03630g	2.1.1.114	2.1.1.114, 2.1.1.64	KEGG as new Annotation subset annotation
	KLLA0C03828g	2.7.12.1	2.7.12.1, 2.7.12.2	KEGG as new Annotation subset annotation
	KLLA0C15983g	2.3.1.86	2.3.1.41, 2.3.1.86, 1.1.1.100	KEGG as new Annotation subset annotation
	KLLA0D10527g	2.7.11.22	2.7.11.22, 2.7.11.23	KEGG as new Annotation subset annotation
	KLLA0D11110g	2.6.1.28, 2.6.1.58	2.6.1.28, 2.6.1.57, 2.6.1.58	KEGG as new Annotation subset annotation
	KLLA0D13266g	2.7.11.1	2.7.11.1, 3.1.26.-	KEGG as new Annotation subset annotation
	KLLA0E01959g	2.5.1.78	2.5.1.9, 2.5.1.78	KEGG as new Annotation subset annotation
	KLLA0E23167g	3.5.4.4	3.5.4.2	KEGG as new Annotation subset annotation
	KLLA0F01837g	3.1.3.48	3.1.3.16, 3.1.3.48	KEGG as new Annotation subset annotation
	KLLA0F05049g	6.3.4.10, 6.3.4.11, 6.3.4.15, 6.3.4.9	6.3.4.-, 6.3.4.9, 6.3.4.10, 6.3.4.11, 6.3.4.15	KEGG as new Annotation subset annotation
	KLLA0F13530g	1.1.1.1	1.1.1.1, 1.1.1.2	KEGG as new Annotation subset annotation
	KLLA0F16863g	3.6.1.42	3.6.1.42, 2.4.1.138	KEGG as new Annotation subset annotation
	KLLA0F24310g	2.7.1.22	2.7.1.n4, 2.7.1.22	KEGG as new Annotation subset annotation
	KLLA0F24552g	1.3.1.38	1.3.1.10, 1.3.1.38	KEGG as new Annotation subset annotation
	KLLA0A04543g	3.6.3.14	--	KEGG exclusive annotations
	KLLA0A07381g	3.1.1.29	--	KEGG exclusive annotations
	KLLA0B13585g	6.3.2.19	--	KEGG exclusive annotations
	KLLA0B14278g	6.3.2.19	--	KEGG exclusive annotations
	KLLA0C08041g	6.3.2.19	--	KEGG exclusive annotations
	KLLA0C08261g	1.3.99.5	--	KEGG exclusive annotations
	KLLA0C09988g	2.7.1.78	--	KEGG exclusive annotations
	KLLA0C11341g	2.7.7.7	--	KEGG exclusive annotations
	KLLA0C12199g	3.1.26.5	--	KEGG exclusive annotations
	KLLA0C14520g	3.6.4.6	--	KEGG exclusive annotations
	KLLA0D02816g	4.6.1.1	--	KEGG exclusive annotations
	KLLA0D02838g	1.6.5.3, 1.6.99.3	--	KEGG exclusive annotations
	KLLA0D03883g	6.3.2.19	--	KEGG exclusive annotations
	KLLA0D19624g	2.5.1.18	--	KEGG exclusive annotations
	KLLA0E01101g	1.15.1.1	--	KEGG exclusive annotations
	KLLA0E03103g	6.3.2.19	--	KEGG exclusive annotations
	KLLA0E09791g	2.3.1.12	--	KEGG exclusive annotations
	KLLA0E11265g	2.4.1.15	--	KEGG exclusive annotations
	KLLA0E14961g	5.4.2.1	--	KEGG exclusive annotations
	KLLA0E18349g	4.1.1.36	--	KEGG exclusive annotations
	KLLA0E23409g	3.6.1.3	--	KEGG exclusive annotations
	KLLA0F02211g	3.1.26.5	--	KEGG exclusive annotations
	KLLA0F04433g	3.2.1.21	--	KEGG exclusive annotations
	KLLA0F07711g	4.2.99.18	--	KEGG exclusive annotations
	KLLA0F08459g	2.3.1.88	--	KEGG exclusive annotations
	KLLA0F15664g	2.4.2.28	--	KEGG exclusive annotations
	KLLA0F18865g	2.4.1.141	--	KEGG exclusive annotations
	KLLA0F22176g	1.15.1.1	--	KEGG exclusive annotations
	KLLA0F25740g	6.3.2.19	--	KEGG exclusive annotations
	KLLA0A09845g	6.3.5.6, 6.3.5.7	6.3.5.7	new annotation as KEGG subset annotation
	KLLA0B07513g	2.7.1.105, 3.1.3.46	3.1.3.46	new annotation as KEGG subset annotation
	KLLA0C09966g	2.8.1.1, 2.8.1.2	2.8.1.1	new annotation as KEGG subset annotation
	KLLA0E07173g	4.2.1.51, 5.4.99.5	4.2.1.51	new annotation as KEGG subset annotation
	KLLA0E10143g	2.4.1.15, 3.1.3.12	3.1.3.12	new annotation as KEGG subset annotation
	KLLA0E17997g	3.1.3.16, 3.1.3.48	3.1.3.48	new annotation as KEGG subset annotation
	KLLA0E19625g	1.4.1.13, 1.4.1.14	1.4.1.14	new annotation as KEGG subset annotation
	KLLA0E20659g	6.3.5.6, 6.3.5.7	6.3.5.7	new annotation as KEGG subset annotation
	KLLA0F20548g	2.6.1.19, 2.6.1.22	2.6.1.19	new annotation as KEGG subset annotation
	KLLA0A00132g	--	2.A.1.#.#	new annotation exclusive annotations
	KLLA0A00176g	--	3.1.3.2	new annotation exclusive annotations
	KLLA0A00220g	--	9.C.6.#.#	new annotation exclusive annotations
	KLLA0A00242g	--	2.A.96.#.#	new annotation exclusive annotations
	KLLA0A00352g	--	2.6.-.-	new annotation exclusive annotations
	KLLA0A00462g	--	5.2.1.8	new annotation exclusive annotations
	KLLA0A00759g	--	3.5.4.4	new annotation exclusive annotations
	KLLA0A01001g	--	3.4.13.-	new annotation exclusive annotations
	KLLA0A01045g	--	2.3.-.-	new annotation exclusive annotations
	KLLA0A01287g	--	1.E.1.#.#	new annotation exclusive annotations
	KLLA0A01364g	--	2.A.7.#.#	new annotation exclusive annotations
	KLLA0A01694g	--	2.A.1.#.#	new annotation exclusive annotations
	KLLA0A02013g	--	3.4.11.-	new annotation exclusive annotations
	KLLA0A02189g	--	6.3.2.19	new annotation exclusive annotations
	KLLA0A02365g	--	3.1.3.5	new annotation exclusive annotations
	KLLA0A02453g	--	3.5.5.1	new annotation exclusive annotations
	KLLA0A02475g	--	1.4.3.3	new annotation exclusive annotations
	KLLA0A02651g	--	1.11.1.15	new annotation exclusive annotations
	KLLA0A03025g	--	9.A.10.#.#	new annotation exclusive annotations
	KLLA0A03069g	--	6.5.1.1	new annotation exclusive annotations
	KLLA0A03201g	--	3.2.1.-	new annotation exclusive annotations
	KLLA0A03223g	--	2.A.1.#.#	new annotation exclusive annotations
	KLLA0A03465g	--	3.6.5.2	new annotation exclusive annotations
	KLLA0A03740g	--	2.A.55.#.#	new annotation exclusive annotations
	KLLA0A03883g	--	1.F.1.#.#	new annotation exclusive annotations
	KLLA0A04081g	--	2.A.1.#.#	new annotation exclusive annotations
	KLLA0A04631g	--	2.A.1.#.#	new annotation exclusive annotations
	KLLA0A04906g	--	2.6.1.5, 2.6.1.27, 2.6.1.57	new annotation exclusive annotations
	KLLA0A05544g	--	2.7.1.11	new annotation exclusive annotations
	KLLA0A05731g	--	3.6.4.13	new annotation exclusive annotations
	KLLA0A05775g	--	2.4.1.131	new annotation exclusive annotations
	KLLA0A05841g	--	3.A.8.#.#	new annotation exclusive annotations
	KLLA0A06193g	--	2.A.1.#.#	new annotation exclusive annotations
	KLLA0A06215g	--	2.4.1.232	new annotation exclusive annotations
	KLLA0A06666g	--	2.A.3.#.#	new annotation exclusive annotations
	KLLA0A06776g	--	2.7.11.1	new annotation exclusive annotations
	KLLA0A06820g	--	2.7.11.1	new annotation exclusive annotations
	KLLA0A06886g	--	2.A.3.#.#	new annotation exclusive annotations
	KLLA0A06930g	--	2.A.3.#.#	new annotation exclusive annotations
	KLLA0A06952g	--	2.A.66.#.#	new annotation exclusive annotations
	KLLA0A07084g	--	2.1.1.-	new annotation exclusive annotations
	KLLA0A07172g	--	3.5.1.-	new annotation exclusive annotations
	KLLA0A07249g	--	2.A.1.#.#	new annotation exclusive annotations
	KLLA0A07359g	--	2.7.7.19	new annotation exclusive annotations
	KLLA0A07403g	--	2.7.11.1	new annotation exclusive annotations
	KLLA0A07601g	--	2.A.5.#.#	new annotation exclusive annotations
	KLLA0A07711g	--	3.4.24.-	new annotation exclusive annotations
	KLLA0A08624g	--	9.B.82.#.#	new annotation exclusive annotations
	KLLA0A08712g	--	2.1.1.72	new annotation exclusive annotations
	KLLA0A09207g	--	1.A.56.#.#	new annotation exclusive annotations
	KLLA0A09229g	--	1.14.13.8	new annotation exclusive annotations
	KLLA0A09427g	--	6.5.1.1	new annotation exclusive annotations
	KLLA0A09449g	--	2.A.1.#.#	new annotation exclusive annotations
	KLLA0A09603g	--	4.1.3.38	new annotation exclusive annotations
	KLLA0A09713g	--	2.7.11.1	new annotation exclusive annotations
	KLLA0A09889g	--	3.6.4.13	new annotation exclusive annotations
	KLLA0A10021g	--	2.3.1.48	new annotation exclusive annotations
	KLLA0A10065g	--	3.1.13.1	new annotation exclusive annotations
	KLLA0A10131g	--	3.A.1.#.#	new annotation exclusive annotations
	KLLA0A10241g	--	2.1.1.43	new annotation exclusive annotations
	KLLA0A10395g	--	3.3.2.10	new annotation exclusive annotations
	KLLA0A10439g	--	2.A.1.#.#	new annotation exclusive annotations
	KLLA0A10681g	--	1.F.1.#.#	new annotation exclusive annotations
	KLLA0A10813g	--	2.A.3.#.#	new annotation exclusive annotations
	KLLA0A10835g	--	3.1.13.1	new annotation exclusive annotations
	KLLA0A10945g	--	1.14.11.8	new annotation exclusive annotations
	KLLA0A11110g	--	2.7.1.69, 2.A.1.1.39	new annotation exclusive annotations
	KLLA0A11352g	--	1.1.1.250	new annotation exclusive annotations
	KLLA0A11374g	--	3.1.4.1, 3.6.1.9	new annotation exclusive annotations
	KLLA0A11462g	--	6.3.2.19	new annotation exclusive annotations
	KLLA0A11770g	--	2.A.3.#.#	new annotation exclusive annotations
	KLLA0B00143g	--	2.A.1.#.#	new annotation exclusive annotations
	KLLA0B00264g	--	2.A.1.#.#	new annotation exclusive annotations
	KLLA0B00286g	--	3.1.3.2	new annotation exclusive annotations
	KLLA0B00352g	--	2.A.1.#.#	new annotation exclusive annotations
	KLLA0B00385g	--	2.A.3.#.#	new annotation exclusive annotations
	KLLA0B00473g	--	1.14.19.6	new annotation exclusive annotations
	KLLA0B00737g	--	2.7.7.-	new annotation exclusive annotations
	KLLA0B00957g	--	3.4.24.-	new annotation exclusive annotations
	KLLA0B01023g	--	2.1.1.35	new annotation exclusive annotations
	KLLA0B01089g	--	2.1.1.-	new annotation exclusive annotations
	KLLA0B01177g	--	2.A.7.#.#	new annotation exclusive annotations
	KLLA0B01199g	--	2.4.1.119	new annotation exclusive annotations
	KLLA0B01375g	--	3.1.-.-	new annotation exclusive annotations
	KLLA0B01628g	--	1.11.1.15	new annotation exclusive annotations
	KLLA0B01738g	--	2.A.36.#.#	new annotation exclusive annotations
	KLLA0B01760g	--	9.A.14.#.#	new annotation exclusive annotations
	KLLA0B01892g	--	3.4.21.53	new annotation exclusive annotations
	KLLA0B02046g	--	3.6.5.2	new annotation exclusive annotations
	KLLA0B02310g	--	3.6.4.13	new annotation exclusive annotations
	KLLA0B02354g	--	2.1.1.-	new annotation exclusive annotations
	KLLA0B02805g	--	2.7.4.21, 2.7.4.24	new annotation exclusive annotations
	KLLA0B02959g	--	1.-.-.-	new annotation exclusive annotations
	KLLA0B03069g	--	1.-.-.-	new annotation exclusive annotations
	KLLA0B03091g	--	3.A.5.#.#	new annotation exclusive annotations
	KLLA0B03135g	--	2.4.1.-	new annotation exclusive annotations
	KLLA0B03157g	--	2.A.7.10.1	new annotation exclusive annotations
	KLLA0B03179g	--	3.6.4.13	new annotation exclusive annotations
	KLLA0B03289g	--	1.9.3.1, 3.D.4.#.#	new annotation exclusive annotations
	KLLA0B03311g	--	1.9.3.1, 3.D.4.#.#	new annotation exclusive annotations
	KLLA0B03586g	--	2.7.11.1	new annotation exclusive annotations
	KLLA0B03608g	--	3.2.1.-	new annotation exclusive annotations
	KLLA0B04004g	--	2.7.1.83, 3.2.-.-	new annotation exclusive annotations
	KLLA0B04158g	--	2.4.2.22	new annotation exclusive annotations
	KLLA0B04499g	--	1.-.-.-	new annotation exclusive annotations
	KLLA0B04543g	--	3.4.-.-	new annotation exclusive annotations
	KLLA0B05555g	--	6.5.1.1	new annotation exclusive annotations
	KLLA0B05687g	--	3.6.1.43	new annotation exclusive annotations
	KLLA0B05786g	--	3.A.8.#.#	new annotation exclusive annotations
	KLLA0B05863g	--	3.1.-.-	new annotation exclusive annotations
	KLLA0B06061g	--	1.8.3.2	new annotation exclusive annotations
	KLLA0B06237g	--	2.7.7.-	new annotation exclusive annotations
	KLLA0B06391g	--	3.1.-.-	new annotation exclusive annotations
	KLLA0B06435g	--	3.6.4.13	new annotation exclusive annotations
	KLLA0B06501g	--	2.7.11.1	new annotation exclusive annotations
	KLLA0B06644g	--	2.3.1.-	new annotation exclusive annotations
	KLLA0B06710g	--	2.7.1.48	new annotation exclusive annotations
	KLLA0B06776g	--	2.A.3.#.#	new annotation exclusive annotations
	KLLA0B06798g	--	2.A.1.#.#	new annotation exclusive annotations
	KLLA0B06820g	--	2.3.-.-	new annotation exclusive annotations
	KLLA0B06842g	--	4.C.1.#.#	new annotation exclusive annotations
	KLLA0B06864g	--	9.A.46.#.#	new annotation exclusive annotations
	KLLA0B06952g	--	2.7.4.21	new annotation exclusive annotations
	KLLA0B07117g	--	2.1.1.-	new annotation exclusive annotations
	KLLA0B07227g	--	2.A.1.#.#	new annotation exclusive annotations
	KLLA0B07249g	--	2.-.-.-, 9.A.6.#.#	new annotation exclusive annotations
	KLLA0B07689g	--	2.A.7.#.#	new annotation exclusive annotations
	KLLA0B07953g	--	2.A.1.#.#	new annotation exclusive annotations
	KLLA0B08085g	--	1.14.13.72	new annotation exclusive annotations
	KLLA0B08217g	--	3.6.3.1, 3.A.3.#.#	new annotation exclusive annotations
	KLLA0B08327g	--	3.6.4.-	new annotation exclusive annotations
	KLLA0B08371g	--	1.-.-.-	new annotation exclusive annotations
	KLLA0B08712g	--	1.9.3.1, 3.D.4.#.#	new annotation exclusive annotations
	KLLA0B09240g	--	6.5.1.1	new annotation exclusive annotations
	KLLA0B09680g	--	3.1.11.5	new annotation exclusive annotations
	KLLA0B09702g	--	3.A.1.#.#	new annotation exclusive annotations
	KLLA0B09724g	--	3.D.1.#.#	new annotation exclusive annotations
	KLLA0B09768g	--	2.4.-.-	new annotation exclusive annotations
	KLLA0B09812g	--	1.1.1.35	new annotation exclusive annotations
	KLLA0B09922g	--	2.A.3.#.#	new annotation exclusive annotations
	KLLA0B09988g	--	2.4.1.131	new annotation exclusive annotations
	KLLA0B10010g	--	1.A.8.#.#	new annotation exclusive annotations
	KLLA0B10769g	--	3.D.4.#.#	new annotation exclusive annotations
	KLLA0B10824g	--	1.4.3.5	new annotation exclusive annotations
	KLLA0B10978g	--	2.3.1.23	new annotation exclusive annotations
	KLLA0B11033g	--	1.A.11.#.#	new annotation exclusive annotations
	KLLA0B11187g	--	3.A.8.#.#	new annotation exclusive annotations
	KLLA0B11319g	--	2.A.29.#.#	new annotation exclusive annotations
	KLLA0B11341g	--	2.A.97.#.#	new annotation exclusive annotations
	KLLA0B11407g	--	1.A.56.#.#	new annotation exclusive annotations
	KLLA0B11451g	--	3.D.4.#.#	new annotation exclusive annotations
	KLLA0B11682g	--	2.7.7.-	new annotation exclusive annotations
	KLLA0B11704g	--	3.2.1.-	new annotation exclusive annotations
	KLLA0B11748g	--	2.A.97.#.#	new annotation exclusive annotations
	KLLA0B12012g	--	6.3.2.25	new annotation exclusive annotations
	KLLA0B12155g	--	1.-.-.-	new annotation exclusive annotations
	KLLA0B12397g	--	3.4.24.59	new annotation exclusive annotations
	KLLA0B12540g	--	1.2.1.48	new annotation exclusive annotations
	KLLA0B12826g	--	2.A.29.#.#	new annotation exclusive annotations
	KLLA0B12914g	--	3.5.1.-	new annotation exclusive annotations
	KLLA0B13134g	--	3.1.-.-	new annotation exclusive annotations
	KLLA0B13233g	--	2.A.3.#.#	new annotation exclusive annotations
	KLLA0B13387g	--	2.-.-.-	new annotation exclusive annotations
	KLLA0B13431g	--	3.C.1.#.#	new annotation exclusive annotations
	KLLA0B13816g	--	3.5.1.-	new annotation exclusive annotations
	KLLA0B13860g	--	2.7.7.6	new annotation exclusive annotations
	KLLA0B13948g	--	2.7.11.1, 2.7.1.67	new annotation exclusive annotations
	KLLA0B14124g	--	3.6.-.-	new annotation exclusive annotations
	KLLA0B14234g	--	2.1.1.16, 2.1.1.71	new annotation exclusive annotations
	KLLA0B14256g	--	3.6.3.48, 3.A.1.#.#	new annotation exclusive annotations
	KLLA0B14322g	--	2.4.1.232	new annotation exclusive annotations
	KLLA0B14388g	--	3.1.3.B4, 3.1.3.64	new annotation exclusive annotations
	KLLA0B14476g	--	1.14.12.17	new annotation exclusive annotations
	KLLA0B14685g	--	2.A.3.#.#	new annotation exclusive annotations
	KLLA0B14707g	--	1.1.1.72	new annotation exclusive annotations
	KLLA0B14729g	--	2.6.1.11	new annotation exclusive annotations
	KLLA0B14795g	--	1.1.2.3	new annotation exclusive annotations
	KLLA0B14861g	--	2.A.1.1.9	new annotation exclusive annotations
	KLLA0C00132g	--	2.A.1.#.#	new annotation exclusive annotations
	KLLA0C00220g	--	2.A.1.#.#	new annotation exclusive annotations
	KLLA0C00440g	--	4.3.1.17, 4.3.1.19	new annotation exclusive annotations
	KLLA0C00550g	--	3.A.2.#.#	new annotation exclusive annotations
	KLLA0C00715g	--	2.1.1.79	new annotation exclusive annotations
	KLLA0C00737g	--	2.1.1.-	new annotation exclusive annotations
	KLLA0C00935g	--	9.B.12.#.#	new annotation exclusive annotations
	KLLA0C00957g	--	3.A.2.#.#	new annotation exclusive annotations
	KLLA0C01188g	--	2.A.1.#.#	new annotation exclusive annotations
	KLLA0C01342g	--	1.8.4.12	new annotation exclusive annotations
	KLLA0C01606g	--	2.A.3.#.#	new annotation exclusive annotations
	KLLA0C01650g	--	2.7.11.1	new annotation exclusive annotations
	KLLA0C01672g	--	1.6.99.1	new annotation exclusive annotations
	KLLA0C01694g	--	1.-.-.-	new annotation exclusive annotations
	KLLA0C01760g	--	3.1.3.4, 3.1.3.-	new annotation exclusive annotations
	KLLA0C01991g	--	3.A.1.#.#	new annotation exclusive annotations
	KLLA0C02057g	--	3.1.4.-	new annotation exclusive annotations
	KLLA0C02123g	--	2.A.31.#.#	new annotation exclusive annotations
	KLLA0C02167g	--	1.1.1.79, 1.1.1.26	new annotation exclusive annotations
	KLLA0C02277g	--	2.A.18.#.#	new annotation exclusive annotations
	KLLA0C02343g	--	2.A.3.#.#	new annotation exclusive annotations
	KLLA0C02365g	--	2.A.3.#.#	new annotation exclusive annotations
	KLLA0C02761g	--	1.14.13.-	new annotation exclusive annotations
	KLLA0C02915g	--	6.5.1.1	new annotation exclusive annotations
	KLLA0C03454g	--	2.A.47.#.#	new annotation exclusive annotations
	KLLA0C03520g	--	3.1.13.1	new annotation exclusive annotations
	KLLA0C03674g	--	3.6.4.12	new annotation exclusive annotations
	KLLA0C03938g	--	2.7.11.1	new annotation exclusive annotations
	KLLA0C03960g	--	9.A.40.#.#	new annotation exclusive annotations
	KLLA0C04125g	--	2.4.1.232	new annotation exclusive annotations
	KLLA0C04367g	--	1.3.1.38	new annotation exclusive annotations
	KLLA0C04389g	--	2.1.1.-	new annotation exclusive annotations
	KLLA0C04433g	--	2.A.7.#.#	new annotation exclusive annotations
	KLLA0C04477g	--	3.A.1.#.#	new annotation exclusive annotations
	KLLA0C04598g	--	3.1.27.-	new annotation exclusive annotations
	KLLA0C04686g	--	5.3.3.8	new annotation exclusive annotations
	KLLA0C04708g	--	2.1.1.1	new annotation exclusive annotations
	KLLA0C04862g	--	3.6.5.3	new annotation exclusive annotations
	KLLA0C05368g	--	3.6.4.-	new annotation exclusive annotations
	KLLA0C05654g	--	2.7.11.2	new annotation exclusive annotations
	KLLA0C05984g	--	6.5.1.4	new annotation exclusive annotations
	KLLA0C06204g	--	2.3.1.B1	new annotation exclusive annotations
	KLLA0C06226g	--	3.6.4.12	new annotation exclusive annotations
	KLLA0C06248g	--	3.1.-.-	new annotation exclusive annotations
	KLLA0C06314g	--	3.1.13.1	new annotation exclusive annotations
	KLLA0C06567g	--	2.4.1.-	new annotation exclusive annotations
	KLLA0C06655g	--	2.4.2.8	new annotation exclusive annotations
	KLLA0C06677g	--	2.A.1.#.#	new annotation exclusive annotations
	KLLA0C06721g	--	3.2.2.3	new annotation exclusive annotations
	KLLA0C06864g	--	2.8.1.1	new annotation exclusive annotations
	KLLA0C06886g	--	2.8.1.1	new annotation exclusive annotations
	KLLA0C06996g	--	3.1.-.-	new annotation exclusive annotations
	KLLA0C07040g	--	2.A.1.#.#	new annotation exclusive annotations
	KLLA0C07216g	--	2.7.11.1	new annotation exclusive annotations
	KLLA0C07238g	--	2.4.1.-	new annotation exclusive annotations
	KLLA0C07447g	--	2.A.54.#.#	new annotation exclusive annotations
	KLLA0C07535g	--	2.7.11.1	new annotation exclusive annotations
	KLLA0C07931g	--	2.1.1.-	new annotation exclusive annotations
	KLLA0C08283g	--	2.A.39.#.#	new annotation exclusive annotations
	KLLA0C08679g	--	3.1.1.3	new annotation exclusive annotations
	KLLA0C08888g	--	2.4.1.34	new annotation exclusive annotations
	KLLA0C09130g	--	3.4.24.64	new annotation exclusive annotations
	KLLA0C09548g	--	2.5.1.-, 3.D.4.#.#	new annotation exclusive annotations
	KLLA0C09625g	--	3.-.-.-	new annotation exclusive annotations
	KLLA0C09735g	--	3.-.-.-	new annotation exclusive annotations
	KLLA0C09823g	--	3.A.5.#.#	new annotation exclusive annotations
	KLLA0C09944g	--	2.1.1.43	new annotation exclusive annotations
	KLLA0C10340g	--	2.A.66.#.#	new annotation exclusive annotations
	KLLA0C10406g	--	1.-.-.-	new annotation exclusive annotations
	KLLA0C10615g	--	1.2.1.-	new annotation exclusive annotations
	KLLA0C10692g	--	1.14.19.1	new annotation exclusive annotations
	KLLA0C10736g	--	3.6.4.-	new annotation exclusive annotations
	KLLA0C10835g	--	3.1.3.4, 3.1.3.81	new annotation exclusive annotations
	KLLA0C10989g	--	3.5.4.4	new annotation exclusive annotations
	KLLA0C11011g	--	3.1.-.-	new annotation exclusive annotations
	KLLA0C11033g	--	3.4.11.22	new annotation exclusive annotations
	KLLA0C11099g	--	3.1.13.1	new annotation exclusive annotations
	KLLA0C11363g	--	2.A.29.#.#	new annotation exclusive annotations
	KLLA0C11385g	--	3.1.2.-	new annotation exclusive annotations
	KLLA0C11583g	--	2.7.11.1	new annotation exclusive annotations
	KLLA0C11957g	--	3.A.5.#.#	new annotation exclusive annotations
	KLLA0C12309g	--	2.A.1.#.#	new annotation exclusive annotations
	KLLA0C12485g	--	2.7.11.1	new annotation exclusive annotations
	KLLA0C12694g	--	1.1.1.100	new annotation exclusive annotations
	KLLA0C12903g	--	2.1.1.34	new annotation exclusive annotations
	KLLA0C13233g	--	1.F.1.#.#	new annotation exclusive annotations
	KLLA0C13277g	--	2.A.18.#.#	new annotation exclusive annotations
	KLLA0C13343g	--	3.1.3.48	new annotation exclusive annotations
	KLLA0C13365g	--	2.4.1.119	new annotation exclusive annotations
	KLLA0C13453g	--	2.4.1.131	new annotation exclusive annotations
	KLLA0C13706g	--	3.1.3.16	new annotation exclusive annotations
	KLLA0C13772g	--	1.A.4.#.#	new annotation exclusive annotations
	KLLA0C13816g	--	3.6.5.2	new annotation exclusive annotations
	KLLA0C13904g	--	2.4.1.119, 9.A.45.#.#	new annotation exclusive annotations
	KLLA0C14047g	--	3.2.1.-	new annotation exclusive annotations
	KLLA0C14091g	--	2.4.1.-	new annotation exclusive annotations
	KLLA0C14113g	--	2.4.1.-	new annotation exclusive annotations
	KLLA0C14234g	--	3.A.1.#.#	new annotation exclusive annotations
	KLLA0C14278g	--	2.7.11.1	new annotation exclusive annotations
	KLLA0C14366g	--	2.4.1.-	new annotation exclusive annotations
	KLLA0C14410g	--	4.1.1.50	new annotation exclusive annotations
	KLLA0C14542g	--	6.3.2.-	new annotation exclusive annotations
	KLLA0C14993g	--	1.13.-.-	new annotation exclusive annotations
	KLLA0C15191g	--	2.A.19.#.#	new annotation exclusive annotations
	KLLA0C15477g	--	2.4.1.232	new annotation exclusive annotations
	KLLA0C15521g	--	2.A.3.#.#	new annotation exclusive annotations
	KLLA0C15587g	--	3.A.8.#.#	new annotation exclusive annotations
	KLLA0C15785g	--	2.7.11.1	new annotation exclusive annotations
	KLLA0C15873g	--	2.A.3.#.#	new annotation exclusive annotations
	KLLA0C15961g	--	1.F.1.#.#	new annotation exclusive annotations
	KLLA0C16357g	--	9.A.2.#.#	new annotation exclusive annotations
	KLLA0C16467g	--	2.4.1.-	new annotation exclusive annotations
	KLLA0C16918g	--	1.6.2.2	new annotation exclusive annotations
	KLLA0C17336g	--	2.A.1.#.#	new annotation exclusive annotations
	KLLA0C17468g	--	2.A.21.#.#	new annotation exclusive annotations
	KLLA0C17512g	--	3.6.4.12	new annotation exclusive annotations
	KLLA0C17534g	--	2.-.-.-	new annotation exclusive annotations
	KLLA0C17864g	--	2.1.1.145	new annotation exclusive annotations
	KLLA0C18029g	--	2.5.1.47	new annotation exclusive annotations
	KLLA0C18568g	--	2.7.11.1	new annotation exclusive annotations
	KLLA0C18634g	--	8.A.27.#.#	new annotation exclusive annotations
	KLLA0C18678g	--	2.A.1.#.#	new annotation exclusive annotations
	KLLA0C18700g	--	3.5.2.9	new annotation exclusive annotations
	KLLA0C18821g	--	3.1.13.4	new annotation exclusive annotations
	KLLA0C18909g	--	2.A.21.#.#	new annotation exclusive annotations
	KLLA0C18931g	--	2.A.1.#.#	new annotation exclusive annotations
	KLLA0C19019g	--	2.A.1.#.#	new annotation exclusive annotations
	KLLA0C19206g	--	1.14.-.-	new annotation exclusive annotations
	KLLA0C19272g	--	2.A.1.#.#	new annotation exclusive annotations
	KLLA0C19338g	--	3.1.3.2	new annotation exclusive annotations
	KLLA0C19547g	--	1.7.-.-	new annotation exclusive annotations
	KLLA0D00143g	--	2.A.1.#.#	new annotation exclusive annotations
	KLLA0D00231g	--	3.2.1.10, 3.2.1.20	new annotation exclusive annotations
	KLLA0D00253g	--	2.A.1.#.#	new annotation exclusive annotations
	KLLA0D00258g	--	3.1.3.2	new annotation exclusive annotations
	KLLA0D00330g	--	3.2.1.21	new annotation exclusive annotations
	KLLA0D00374g	--	2.A.1.#.#	new annotation exclusive annotations
	KLLA0D00440g	--	3.1.14.1	new annotation exclusive annotations
	KLLA0D00550g	--	2.A.39.#.#	new annotation exclusive annotations
	KLLA0D00682g	--	3.2.-.-	new annotation exclusive annotations
	KLLA0D00704g	--	3.2.-.-	new annotation exclusive annotations
	KLLA0D00748g	--	3.A.1.#.#	new annotation exclusive annotations
	KLLA0D00814g	--	2.3.1.48	new annotation exclusive annotations
	KLLA0D01309g	--	3.1.13.1	new annotation exclusive annotations
	KLLA0D01386g	--	2.4.2.-	new annotation exclusive annotations
	KLLA0D01507g	--	3.4.23.-	new annotation exclusive annotations
	KLLA0D01551g	--	2.1.1.10	new annotation exclusive annotations
	KLLA0D01595g	--	3.1.3.16	new annotation exclusive annotations
	KLLA0D01639g	--	1.-.-.-	new annotation exclusive annotations
	KLLA0D01705g	--	3.4.99.B1	new annotation exclusive annotations
	KLLA0D01771g	--	2.1.1.201	new annotation exclusive annotations
	KLLA0D02112g	--	9.B.7.#.#	new annotation exclusive annotations
	KLLA0D02420g	--	8.B.9.#.#	new annotation exclusive annotations
	KLLA0D02596g	--	1.-.-.-	new annotation exclusive annotations
	KLLA0D02684g	--	2.3.1.-	new annotation exclusive annotations
	KLLA0D02970g	--	2.A.1.#.#	new annotation exclusive annotations
	KLLA0D03058g	--	3.6.4.13	new annotation exclusive annotations
	KLLA0D03146g	--	3.6.1.22	new annotation exclusive annotations
	KLLA0D03234g	--	2.7.7.6	new annotation exclusive annotations
	KLLA0D03344g	--	1.1.2.4	new annotation exclusive annotations
	KLLA0D03432g	--	3.A.1.#.#	new annotation exclusive annotations
	KLLA0D03454g	--	2.A.39.#.#	new annotation exclusive annotations
	KLLA0D03476g	--	3.A.1.#.#	new annotation exclusive annotations
	KLLA0D03520g	--	3.5.1.6	new annotation exclusive annotations
	KLLA0D03905g	--	1.11.1.9	new annotation exclusive annotations
	KLLA0D04059g	--	3.A.1.#.#	new annotation exclusive annotations
	KLLA0D04334g	--	3.D.1.#.#	new annotation exclusive annotations
	KLLA0D04356g	--	2.A.40.#.#	new annotation exclusive annotations
	KLLA0D04466g	--	3.1.-.-	new annotation exclusive annotations
	KLLA0D04554g	--	3.A.1.#.#	new annotation exclusive annotations
	KLLA0D04796g	--	5.4.99.-	new annotation exclusive annotations
	KLLA0D04950g	--	2.A.29.#.#	new annotation exclusive annotations
	KLLA0D05060g	--	2.A.39.#.#	new annotation exclusive annotations
	KLLA0D05379g	--	2.A.1.#.#	new annotation exclusive annotations
	KLLA0D05401g	--	3.4.-.-	new annotation exclusive annotations
	KLLA0D05489g	--	1.16.3.1, 9.A.10.#.#	new annotation exclusive annotations
	KLLA0D05599g	--	3.4.19.12	new annotation exclusive annotations
	KLLA0D05907g	--	1.-.-.-	new annotation exclusive annotations
	KLLA0D05995g	--	3.4.19.12	new annotation exclusive annotations
	KLLA0D06039g	--	3.1.1.-	new annotation exclusive annotations
	KLLA0D06127g	--	1.1.1.-	new annotation exclusive annotations
	KLLA0D06149g	--	2.3.1.B1	new annotation exclusive annotations
	KLLA0D06259g	--	2.A.37.#.#	new annotation exclusive annotations
	KLLA0D06919g	--	3.4.14.-	new annotation exclusive annotations
	KLLA0D07007g	--	3.D.4.#.#	new annotation exclusive annotations
	KLLA0D07051g	--	2.3.1.39	new annotation exclusive annotations
	KLLA0D07073g	--	2.A.29.#.#	new annotation exclusive annotations
	KLLA0D07348g	--	2.7.11.1	new annotation exclusive annotations
	KLLA0D07370g	--	2.A.1.#.#	new annotation exclusive annotations
	KLLA0D07414g	--	1.14.13.8	new annotation exclusive annotations
	KLLA0D07568g	--	1.4.3.3	new annotation exclusive annotations
	KLLA0D07744g	--	1.A.11.#.#	new annotation exclusive annotations
	KLLA0D07766g	--	1.A.11.#.#	new annotation exclusive annotations
	KLLA0D07810g	--	2.7.11.1	new annotation exclusive annotations
	KLLA0D08052g	--	3.-.-.-	new annotation exclusive annotations
	KLLA0D08415g	--	2.7.11.1	new annotation exclusive annotations
	KLLA0D08503g	--	3.4.-.-	new annotation exclusive annotations
	KLLA0D08536g	--	3.A.8.#.#	new annotation exclusive annotations
	KLLA0D08690g	--	3.1.-.-	new annotation exclusive annotations
	KLLA0D08811g	--	2.3.1.79	new annotation exclusive annotations
	KLLA0D09262g	--	3.6.4.12	new annotation exclusive annotations
	KLLA0D09559g	--	1.A.33.#.#	new annotation exclusive annotations
	KLLA0D09581g	--	2.A.55.#.#	new annotation exclusive annotations
	KLLA0D09625g	--	3.1.13.1	new annotation exclusive annotations
	KLLA0D09647g	--	2.4.1.-	new annotation exclusive annotations
	KLLA0D09779g	--	2.A.18.#.#	new annotation exclusive annotations
	KLLA0D09867g	--	3.1.3.4	new annotation exclusive annotations
	KLLA0D10021g	--	1.2.1.3	new annotation exclusive annotations
	KLLA0D10109g	--	1.1.1.72	new annotation exclusive annotations
	KLLA0D10131g	--	2.A.1.#.#	new annotation exclusive annotations
	KLLA0D10241g	--	1.8.4.-	new annotation exclusive annotations
	KLLA0D10285g	--	6.3.5.4	new annotation exclusive annotations
	KLLA0D10417g	--	3.D.4.#.#	new annotation exclusive annotations
	KLLA0D10637g	--	2.3.1.7	new annotation exclusive annotations
	KLLA0D10681g	--	2.1.-.-	new annotation exclusive annotations
	KLLA0D10758g	--	1.14.11.B2	new annotation exclusive annotations
	KLLA0D10912g	--	2.A.19.#.#	new annotation exclusive annotations
	KLLA0D10934g	--	3.1.1.-	new annotation exclusive annotations
	KLLA0D11000g	--	1.1.1.2	new annotation exclusive annotations
	KLLA0D11022g	--	1.1.1.283	new annotation exclusive annotations
	KLLA0D11242g	--	1.14.14.-	new annotation exclusive annotations
	KLLA0D11308g	--	3.1.1.13	new annotation exclusive annotations
	KLLA0D11330g	--	2.A.1.#.#	new annotation exclusive annotations
	KLLA0D11814g	--	2.7.11.22, 2.7.11.23	new annotation exclusive annotations
	KLLA0D12012g	--	2.1.1.n2	new annotation exclusive annotations
	KLLA0D12034g	--	3.6.4.13	new annotation exclusive annotations
	KLLA0D12100g	--	2.7.11.1	new annotation exclusive annotations
	KLLA0D12474g	--	1.14.99.3	new annotation exclusive annotations
	KLLA0D12606g	--	2.A.1.#.#	new annotation exclusive annotations
	KLLA0D12716g	--	2.A.1.#.#	new annotation exclusive annotations
	KLLA0D12804g	--	3.4.21.105	new annotation exclusive annotations
	KLLA0D12848g	--	2.A.7.#.#	new annotation exclusive annotations
	KLLA0D13046g	--	3.1.1.-	new annotation exclusive annotations
	KLLA0D13068g	--	3.4.11.22	new annotation exclusive annotations
	KLLA0D13134g	--	3.1.3.16	new annotation exclusive annotations
	KLLA0D13310g	--	2.A.1.#.#	new annotation exclusive annotations
	KLLA0D13376g	--	2.4.1.-	new annotation exclusive annotations
	KLLA0D13882g	--	2.4.1.119	new annotation exclusive annotations
	KLLA0D13926g	--	2.A.7.#.#	new annotation exclusive annotations
	KLLA0D14036g	--	2.A.29.#.#	new annotation exclusive annotations
	KLLA0D14421g	--	2.4.1.-	new annotation exclusive annotations
	KLLA0D14553g	--	1.14.11.-	new annotation exclusive annotations
	KLLA0D14861g	--	2.7.7.6	new annotation exclusive annotations
	KLLA0D14905g	--	2.7.11.1	new annotation exclusive annotations
	KLLA0D14993g	--	3.1.13.1	new annotation exclusive annotations
	KLLA0D15015g	--	2.A.29.#.#	new annotation exclusive annotations
	KLLA0D15224g	--	3.4.21.105	new annotation exclusive annotations
	KLLA0D15312g	--	1.C.19.#.#	new annotation exclusive annotations
	KLLA0D15378g	--	2.A.67.#.#	new annotation exclusive annotations
	KLLA0D15521g	--	1.3.1.34	new annotation exclusive annotations
	KLLA0D15631g	--	3.4.24.-	new annotation exclusive annotations
	KLLA0D15939g	--	9.A.14.#.#	new annotation exclusive annotations
	KLLA0D16170g	--	2.7.7.6	new annotation exclusive annotations
	KLLA0D16280g	--	9.A.27.#.#	new annotation exclusive annotations
	KLLA0D16434g	--	2.A.5.#.#	new annotation exclusive annotations
	KLLA0D16753g	--	2.1.1.-	new annotation exclusive annotations
	KLLA0D16797g	--	2.A.36.#.#	new annotation exclusive annotations
	KLLA0D16830g	--	2.A.3.#.#	new annotation exclusive annotations
	KLLA0D16962g	--	1.5.99.8	new annotation exclusive annotations
	KLLA0D17050g	--	3.2.1.6	new annotation exclusive annotations
	KLLA0D17292g	--	3.6.1.-	new annotation exclusive annotations
	KLLA0D17380g	--	3.5.4.25	new annotation exclusive annotations
	KLLA0D18117g	--	1.3.5.1, 3.A.8.#.#	new annotation exclusive annotations
	KLLA0D18172g	--	5.4.99.-	new annotation exclusive annotations
	KLLA0D18370g	--	2.3.1.B1	new annotation exclusive annotations
	KLLA0D18502g	--	3.6.4.12	new annotation exclusive annotations
	KLLA0D18535g	--	3.5.1.-	new annotation exclusive annotations
	KLLA0D18667g	--	3.6.4.13	new annotation exclusive annotations
	KLLA0D18755g	--	2.1.1.-	new annotation exclusive annotations
	KLLA0D19129g	--	2.4.1.119, 3.A.2.#.#	new annotation exclusive annotations
	KLLA0D19316g	--	3.1.-.-	new annotation exclusive annotations
	KLLA0D19536g	--	3.4.22.-	new annotation exclusive annotations
	KLLA0D19701g	--	3.1.13.1	new annotation exclusive annotations
	KLLA0D19929g	--	1.1.1.1, 1.1.1.284	new annotation exclusive annotations
	KLLA0D19933g	--	1.-.-.-	new annotation exclusive annotations
	KLLA0D19941g	--	2.A.1.#.#	new annotation exclusive annotations
	KLLA0D19945g	--	2.A.1.#.#	new annotation exclusive annotations
	KLLA0D19953g	--	2.A.1.#.#	new annotation exclusive annotations
	KLLA0D19957g	--	3.2.1.10, 3.2.1.20	new annotation exclusive annotations
	KLLA0D20009g	--	2.A.1.#.#	new annotation exclusive annotations
	KLLA0E00133g	--	2.A.1.#.#	new annotation exclusive annotations
	KLLA0E00221g	--	2.A.59.#.#	new annotation exclusive annotations
	KLLA0E00287g	--	2.A.1.#.#	new annotation exclusive annotations
	KLLA0E00397g	--	2.A.67.#.#	new annotation exclusive annotations
	KLLA0E00419g	--	2.A.67.#.#	new annotation exclusive annotations
	KLLA0E00441g	--	2.1.1.-	new annotation exclusive annotations
	KLLA0E00507g	--	2.A.3.#.#	new annotation exclusive annotations
	KLLA0E00529g	--	3.A.1.#.#	new annotation exclusive annotations
	KLLA0E00617g	--	1.A.8.#.#	new annotation exclusive annotations
	KLLA0E00815g	--	2.7.1.78	new annotation exclusive annotations
	KLLA0E00925g	--	2.A.9.#.#	new annotation exclusive annotations
	KLLA0E00969g	--	2.6.1.39	new annotation exclusive annotations
	KLLA0E01145g	--	3.A.5.#.#	new annotation exclusive annotations
	KLLA0E01585g	--	2.7.11.1	new annotation exclusive annotations
	KLLA0E01761g	--	2.1.1.63	new annotation exclusive annotations
	KLLA0E01783g	--	2.A.1.#.#	new annotation exclusive annotations
	KLLA0E01805g	--	4.3.1.17, 4.3.1.19	new annotation exclusive annotations
	KLLA0E02025g	--	3.A.8.#.#	new annotation exclusive annotations
	KLLA0E02069g	--	2.3.1.B1, 9.B.37.#.#	new annotation exclusive annotations
	KLLA0E02091g	--	3.1.13.1	new annotation exclusive annotations
	KLLA0E02113g	--	3.1.3.-	new annotation exclusive annotations
	KLLA0E02179g	--	8.A.27.#.#	new annotation exclusive annotations
	KLLA0E02421g	--	1.14.13.-	new annotation exclusive annotations
	KLLA0E02509g	--	3.1.-.-	new annotation exclusive annotations
	KLLA0E02707g	--	4.1.1.1, 4.1.1.72, 4.1.1.74	new annotation exclusive annotations
	KLLA0E02817g	--	2.A.29.#.#	new annotation exclusive annotations
	KLLA0E02905g	--	2.A.96.#.#	new annotation exclusive annotations
	KLLA0E02927g	--	2.A.96.#.#	new annotation exclusive annotations
	KLLA0E02949g	--	3.-.-.-	new annotation exclusive annotations
	KLLA0E03015g	--	3.1.22.4	new annotation exclusive annotations
	KLLA0E03037g	--	2.A.1.#.#	new annotation exclusive annotations
	KLLA0E03587g	--	2.7.11.1	new annotation exclusive annotations
	KLLA0E03631g	--	2.1.1.-	new annotation exclusive annotations
	KLLA0E03829g	--	2.A.1.#.#	new annotation exclusive annotations
	KLLA0E04159g	--	3.6.4.-	new annotation exclusive annotations
	KLLA0E04357g	--	1.14.11.-	new annotation exclusive annotations
	KLLA0E04489g	--	1.14.11.-	new annotation exclusive annotations
	KLLA0E04533g	--	2.7.11.2	new annotation exclusive annotations
	KLLA0E04731g	--	2.A.53.#.#	new annotation exclusive annotations
	KLLA0E05479g	--	2.A.39.#.#	new annotation exclusive annotations
	KLLA0E05655g	--	3.4.17.4	new annotation exclusive annotations
	KLLA0E05853g	--	3.1.3.64	new annotation exclusive annotations
	KLLA0E05897g	--	1.16.1.7, 5.B.1.#.#	new annotation exclusive annotations
	KLLA0E06161g	--	1.8.3.2	new annotation exclusive annotations
	KLLA0E06205g	--	2.A.7.#.#	new annotation exclusive annotations
	KLLA0E06711g	--	3.4.24.B19	new annotation exclusive annotations
	KLLA0E06755g	--	2.A.1.#.#	new annotation exclusive annotations
	KLLA0E06865g	--	9.B.17.#.#	new annotation exclusive annotations
	KLLA0E06931g	--	2.A.18.#.#	new annotation exclusive annotations
	KLLA0E07063g	--	2.A.1.#.#	new annotation exclusive annotations
	KLLA0E07261g	--	1.A.35.#.#	new annotation exclusive annotations
	KLLA0E07349g	--	2.4.1.-	new annotation exclusive annotations
	KLLA0E07437g	--	2.7.12.1	new annotation exclusive annotations
	KLLA0E07547g	--	2.1.1.34	new annotation exclusive annotations
	KLLA0E07789g	--	1.5.3.17	new annotation exclusive annotations
	KLLA0E07921g	--	3.4.11.-	new annotation exclusive annotations
	KLLA0E08075g	--	1.-.-.-	new annotation exclusive annotations
	KLLA0E08141g	--	2.3.1.24	new annotation exclusive annotations
	KLLA0E08559g	--	2.A.18.#.#	new annotation exclusive annotations
	KLLA0E08581g	--	3.1.3.48	new annotation exclusive annotations
	KLLA0E08669g	--	2.4.1.131	new annotation exclusive annotations
	KLLA0E08911g	--	2.A.29.#.#	new annotation exclusive annotations
	KLLA0E08933g	--	1.2.1.31	new annotation exclusive annotations
	KLLA0E09021g	--	2.A.1.1.33	new annotation exclusive annotations
	KLLA0E09219g	--	3.1.13.1	new annotation exclusive annotations
	KLLA0E09329g	--	1.C.17.#.#	new annotation exclusive annotations
	KLLA0E09373g	--	3.1.1.-	new annotation exclusive annotations
	KLLA0E09571g	--	2.A.1.#.#	new annotation exclusive annotations
	KLLA0E09637g	--	2.A.1.#.#	new annotation exclusive annotations
	KLLA0E09703g	--	2.A.29.#.#	new annotation exclusive annotations
	KLLA0E09747g	--	1.A.27.#.#	new annotation exclusive annotations
	KLLA0E09813g	--	2.4.1.-	new annotation exclusive annotations
	KLLA0E09857g	--	1.-.-.-	new annotation exclusive annotations
	KLLA0E09879g	--	2.A.1.#.#	new annotation exclusive annotations
	KLLA0E10187g	--	2.-.-.-	new annotation exclusive annotations
	KLLA0E10231g	--	2.3.1.-	new annotation exclusive annotations
	KLLA0E10319g	--	3.1.3.48	new annotation exclusive annotations
	KLLA0E10407g	--	3.4.21.53	new annotation exclusive annotations
	KLLA0E10451g	--	2.A.66.#.#	new annotation exclusive annotations
	KLLA0E10715g	--	3.2.1.-	new annotation exclusive annotations
	KLLA0E10737g	--	1.13.99.1	new annotation exclusive annotations
	KLLA0E10913g	--	2.3.1.88	new annotation exclusive annotations
	KLLA0E11309g	--	2.A.7.#.#	new annotation exclusive annotations
	KLLA0E11397g	--	3.1.22.-	new annotation exclusive annotations
	KLLA0E11485g	--	3.4.14.-	new annotation exclusive annotations
	KLLA0E11705g	--	3.A.5.#.#	new annotation exclusive annotations
	KLLA0E11727g	--	1.E.9.#.#	new annotation exclusive annotations
	KLLA0E11881g	--	2.A.96.#.#	new annotation exclusive annotations
	KLLA0E11947g	--	2.7.11.1	new annotation exclusive annotations
	KLLA0E12123g	--	1.3.5.1	new annotation exclusive annotations
	KLLA0E12365g	--	2.A.29.#.#	new annotation exclusive annotations
	KLLA0E12673g	--	2.7.1.158	new annotation exclusive annotations
	KLLA0E12717g	--	2.1.1.-	new annotation exclusive annotations
	KLLA0E12739g	--	3.1.13.1	new annotation exclusive annotations
	KLLA0E12915g	--	2.A.17.#.#	new annotation exclusive annotations
	KLLA0E12959g	--	2.A.3.#.#	new annotation exclusive annotations
	KLLA0E13795g	--	2.A.18.#.#	new annotation exclusive annotations
	KLLA0E13817g	--	4.2.1.74, 1.1.1.35	new annotation exclusive annotations
	KLLA0E13861g	--	2.4.1.131	new annotation exclusive annotations
	KLLA0E13971g	--	2.7.1.-	new annotation exclusive annotations
	KLLA0E14059g	--	2.A.53.#.#	new annotation exclusive annotations
	KLLA0E14345g	--	4.2.1.70	new annotation exclusive annotations
	KLLA0E14433g	--	1.14.11.-	new annotation exclusive annotations
	KLLA0E14477g	--	1.16.1.7, 5.B.1.#.#	new annotation exclusive annotations
	KLLA0E14499g	--	9.A.9.#.#	new annotation exclusive annotations
	KLLA0E14609g	--	2.A.1.#.#	new annotation exclusive annotations
	KLLA0E14653g	--	2.A.1.#.#	new annotation exclusive annotations
	KLLA0E14675g	--	2.A.3.#.#	new annotation exclusive annotations
	KLLA0E14719g	--	2.4.1.-	new annotation exclusive annotations
	KLLA0E14763g	--	1.1.99.2	new annotation exclusive annotations
	KLLA0E14829g	--	3.1.-.-	new annotation exclusive annotations
	KLLA0E15137g	--	1.-.-.-	new annotation exclusive annotations
	KLLA0E15247g	--	3.5.5.1	new annotation exclusive annotations
	KLLA0E15269g	--	2.3.1.48	new annotation exclusive annotations
	KLLA0E15291g	--	3.5.1.52	new annotation exclusive annotations
	KLLA0E15335g	--	2.A.38.#.#	new annotation exclusive annotations
	KLLA0E15445g	--	2.A.29.#.#	new annotation exclusive annotations
	KLLA0E16083g	--	1.A.1.#.#	new annotation exclusive annotations
	KLLA0E16105g	--	2.4.1.198	new annotation exclusive annotations
	KLLA0E16193g	--	1.16.1.7	new annotation exclusive annotations
	KLLA0E16259g	--	2.A.1.#.#	new annotation exclusive annotations
	KLLA0E16281g	--	2.A.3.#.#	new annotation exclusive annotations
	KLLA0E16501g	--	2.7.-.-	new annotation exclusive annotations
	KLLA0E16721g	--	2.3.1.B1, 9.B.37.#.#	new annotation exclusive annotations
	KLLA0E16743g	--	3.1.11.1	new annotation exclusive annotations
	KLLA0E16963g	--	9.A.17.#.#	new annotation exclusive annotations
	KLLA0E17051g	--	3.-.-.-	new annotation exclusive annotations
	KLLA0E17073g	--	2.7.11.1	new annotation exclusive annotations
	KLLA0E17095g	--	3.6.4.-	new annotation exclusive annotations
	KLLA0E17161g	--	2.4.1.-	new annotation exclusive annotations
	KLLA0E17711g	--	6.3.2.-	new annotation exclusive annotations
	KLLA0E17755g	--	2.4.1.-	new annotation exclusive annotations
	KLLA0E17865g	--	3.1.-.-	new annotation exclusive annotations
	KLLA0E18085g	--	3.6.4.12	new annotation exclusive annotations
	KLLA0E18261g	--	3.4.21.89	new annotation exclusive annotations
	KLLA0E18525g	--	1.A.55.#.#	new annotation exclusive annotations
	KLLA0E18613g	--	3.1.3.16	new annotation exclusive annotations
	KLLA0E18701g	--	2.A.29.#.#	new annotation exclusive annotations
	KLLA0E18745g	--	9.B.1.#.#	new annotation exclusive annotations
	KLLA0E18965g	--	3.4.21.-	new annotation exclusive annotations
	KLLA0E19097g	--	2.7.1.86	new annotation exclusive annotations
	KLLA0E19119g	--	6.3.2.19	new annotation exclusive annotations
	KLLA0E19163g	--	3.1.-.-	new annotation exclusive annotations
	KLLA0E19185g	--	2.A.50.#.#	new annotation exclusive annotations
	KLLA0E19735g	--	3.A.20.#.#	new annotation exclusive annotations
	KLLA0E19823g	--	3.A.5.#.#	new annotation exclusive annotations
	KLLA0E19955g	--	3.1.21.-	new annotation exclusive annotations
	KLLA0E20835g	--	9.A.2.#.#	new annotation exclusive annotations
	KLLA0E20945g	--	2.A.1.#.#	new annotation exclusive annotations
	KLLA0E21033g	--	2.A.19.#.#	new annotation exclusive annotations
	KLLA0E21363g	--	2.7.7.-, 2.8.1.-	new annotation exclusive annotations
	KLLA0E21407g	--	2.1.1.59	new annotation exclusive annotations
	KLLA0E21627g	--	1.1.1.21, 1.1.1.307	new annotation exclusive annotations
	KLLA0E21693g	--	2.7.11.1	new annotation exclusive annotations
	KLLA0E21759g	--	1.F.1.#.#	new annotation exclusive annotations
	KLLA0E21803g	--	1.-.-.-	new annotation exclusive annotations
	KLLA0E22089g	--	2.6.1.11	new annotation exclusive annotations
	KLLA0E22243g	--	3.6.4.12	new annotation exclusive annotations
	KLLA0E22265g	--	3.6.3.1, 3.A.3.#.#	new annotation exclusive annotations
	KLLA0E22397g	--	1.1.1.184, 1.1.1.289	new annotation exclusive annotations
	KLLA0E22507g	--	2.A.49.#.#	new annotation exclusive annotations
	KLLA0E22617g	--	6.5.1.1	new annotation exclusive annotations
	KLLA0E22991g	--	2.4.1.131	new annotation exclusive annotations
	KLLA0E23035g	--	3.1.1.3	new annotation exclusive annotations
	KLLA0E23211g	--	3.D.4.#.#	new annotation exclusive annotations
	KLLA0E23277g	--	3.A.16.#.#	new annotation exclusive annotations
	KLLA0E23475g	--	2.4.1.198	new annotation exclusive annotations
	KLLA0E23717g	--	3.6.4.-	new annotation exclusive annotations
	KLLA0E23761g	--	9.B.26.#.#	new annotation exclusive annotations
	KLLA0E23959g	--	4.1.2.5	new annotation exclusive annotations
	KLLA0E23981g	--	3.5.1.23	new annotation exclusive annotations
	KLLA0E24003g	--	1.1.1.184, 1.1.1.289	new annotation exclusive annotations
	KLLA0E24091g	--	2.A.16.#.#	new annotation exclusive annotations
	KLLA0E24113g	--	2.A.1.#.#	new annotation exclusive annotations
	KLLA0E24157g	--	1.A.15.#.#	new annotation exclusive annotations
	KLLA0E24179g	--	3.6.5.1	new annotation exclusive annotations
	KLLA0E24201g	--	2.3.1.84, 3.1.1.-	new annotation exclusive annotations
	KLLA0E24377g	--	3.1.4.-	new annotation exclusive annotations
	KLLA0E24553g	--	3.A.5.#.#	new annotation exclusive annotations
	KLLA0E24949g	--	3.1.3.2	new annotation exclusive annotations
	KLLA0E24993g	--	2.A.3.#.#	new annotation exclusive annotations
	KLLA0E25015g	--	2.A.1.#.#	new annotation exclusive annotations
	KLLA0E25081g	--	3.2.1.21	new annotation exclusive annotations
	KLLA0F00154g	--	2.A.1.#.#	new annotation exclusive annotations
	KLLA0F00242g	--	2.A.59.#.#	new annotation exclusive annotations
	KLLA0F00264g	--	9.A.26.#.#	new annotation exclusive annotations
	KLLA0F00286g	--	2.A.1.#.#	new annotation exclusive annotations
	KLLA0F00616g	--	1.16.1.7, 5.B.1.#.#	new annotation exclusive annotations
	KLLA0F00660g	--	3.1.4.46	new annotation exclusive annotations
	KLLA0F00792g	--	1.-.-.-	new annotation exclusive annotations
	KLLA0F00880g	--	3.4.22.-	new annotation exclusive annotations
	KLLA0F00946g	--	2.1.1.-	new annotation exclusive annotations
	KLLA0F01012g	--	2.A.3.#.#	new annotation exclusive annotations
	KLLA0F01188g	--	1.17.4.1	new annotation exclusive annotations
	KLLA0F01507g	--	2.7.11.1	new annotation exclusive annotations
	KLLA0F01705g	--	2.-.-.-	new annotation exclusive annotations
	KLLA0F01749g	--	1.1.1.102	new annotation exclusive annotations
	KLLA0F01771g	--	3.D.1.#.#	new annotation exclusive annotations
	KLLA0F01991g	--	3.4.-.-	new annotation exclusive annotations
	KLLA0F02057g	--	3.A.5.#.#	new annotation exclusive annotations
	KLLA0F02233g	--	2.7.7.63	new annotation exclusive annotations
	KLLA0F02321g	--	2.7.7.6	new annotation exclusive annotations
	KLLA0F02519g	--	1.A.35.#.#	new annotation exclusive annotations
	KLLA0F02992g	--	3.1.-.-	new annotation exclusive annotations
	KLLA0F03168g	--	2.A.1.#.#	new annotation exclusive annotations
	KLLA0F03256g	--	1.-.-.-	new annotation exclusive annotations
	KLLA0F03311g	--	2.A.1.#.#	new annotation exclusive annotations
	KLLA0F03355g	--	2.1.1.-	new annotation exclusive annotations
	KLLA0F03399g	--	2.1.1.-	new annotation exclusive annotations
	KLLA0F03641g	--	1.9.3.1, 3.D.4.#.#	new annotation exclusive annotations
	KLLA0F03751g	--	3.4.24.-	new annotation exclusive annotations
	KLLA0F03817g	--	2.4.1.131	new annotation exclusive annotations
	KLLA0F04125g	--	2.A.18.#.#	new annotation exclusive annotations
	KLLA0F04169g	--	2.A.20.#.#	new annotation exclusive annotations
	KLLA0F04257g	--	2.A.18.#.#	new annotation exclusive annotations
	KLLA0F04279g	--	2.A.66.#.#	new annotation exclusive annotations
	KLLA0F04521g	--	3.6.4.12	new annotation exclusive annotations
	KLLA0F04697g	--	2.A.29.#.#	new annotation exclusive annotations
	KLLA0F04818g	--	2.7.7.-	new annotation exclusive annotations
	KLLA0F04906g	--	3.2.-.-	new annotation exclusive annotations
	KLLA0F04950g	--	1.16.1.7, 5.B.1.#.#	new annotation exclusive annotations
	KLLA0F05027g	--	2.7.8.-	new annotation exclusive annotations
	KLLA0F05181g	--	2.A.1.#.#	new annotation exclusive annotations
	KLLA0F05203g	--	2.5.1.31	new annotation exclusive annotations
	KLLA0F05632g	--	2.A.19.#.#	new annotation exclusive annotations
	KLLA0F05731g	--	3.-.-.-	new annotation exclusive annotations
	KLLA0F05753g	--	1.1.2.4	new annotation exclusive annotations
	KLLA0F05775g	--	1.2.1.49	new annotation exclusive annotations
	KLLA0F05841g	--	9.B.12.#.#	new annotation exclusive annotations
	KLLA0F05962g	--	2.1.1.-	new annotation exclusive annotations
	KLLA0F06028g	--	3.4.21.-	new annotation exclusive annotations
	KLLA0F06094g	--	1.-.-.-	new annotation exclusive annotations
	KLLA0F06160g	--	2.A.47.#.#	new annotation exclusive annotations
	KLLA0F06336g	--	5.-.-.-	new annotation exclusive annotations
	KLLA0F06578g	--	2.4.2.-, 4.1.3.-	new annotation exclusive annotations
	KLLA0F06710g	--	3.6.4.-	new annotation exclusive annotations
	KLLA0F06853g	--	2.A.1.#.#	new annotation exclusive annotations
	KLLA0F06897g	--	2.A.4.#.#	new annotation exclusive annotations
	KLLA0F06985g	--	3.1.3.16	new annotation exclusive annotations
	KLLA0F07095g	--	1.14.19.6	new annotation exclusive annotations
	KLLA0F07183g	--	3.4.22.-	new annotation exclusive annotations
	KLLA0F07293g	--	3.4.21.-	new annotation exclusive annotations
	KLLA0F07469g	--	3.1.13.-	new annotation exclusive annotations
	KLLA0F07601g	--	9.B.7.#.#	new annotation exclusive annotations
	KLLA0F07623g	--	2.7.11.1	new annotation exclusive annotations
	KLLA0F07645g	--	2.A.3.#.#	new annotation exclusive annotations
	KLLA0F07733g	--	3.1.-.-	new annotation exclusive annotations
	KLLA0F08525g	--	2.A.1.#.#	new annotation exclusive annotations
	KLLA0F08569g	--	2.A.7.#.#	new annotation exclusive annotations
	KLLA0F08635g	--	2.7.1.n5	new annotation exclusive annotations
	KLLA0F08723g	--	2.A.4.#.#	new annotation exclusive annotations
	KLLA0F08855g	--	1.3.3.-	new annotation exclusive annotations
	KLLA0F08998g	--	3.1.13.3	new annotation exclusive annotations
	KLLA0F09097g	--	2.1.1.62	new annotation exclusive annotations
	KLLA0F09163g	--	1.-.-.-	new annotation exclusive annotations
	KLLA0F09405g	--	2.A.1.#.#	new annotation exclusive annotations
	KLLA0F09581g	--	2.A.1.#.#	new annotation exclusive annotations
	KLLA0F09713g	--	3.6.1.-	new annotation exclusive annotations
	KLLA0F10043g	--	2.A.1.#.#	new annotation exclusive annotations
	KLLA0F10285g	--	4.1.1.33	new annotation exclusive annotations
	KLLA0F10307g	--	2.5.1.39	new annotation exclusive annotations
	KLLA0F10549g	--	2.A.30.#.#	new annotation exclusive annotations
	KLLA0F10747g	--	2.A.67.#.#	new annotation exclusive annotations
	KLLA0F11000g	--	3.4.22.68	new annotation exclusive annotations
	KLLA0F11033g	--	3.5.1.-	new annotation exclusive annotations
	KLLA0F11077g	--	2.A.1.#.#	new annotation exclusive annotations
	KLLA0F11143g	--	2.7.12.1, 2.7.11.1	new annotation exclusive annotations
	KLLA0F11319g	--	2.7.11.1	new annotation exclusive annotations
	KLLA0F11385g	--	2.1.1.-	new annotation exclusive annotations
	KLLA0F11440g	--	2.3.1.48	new annotation exclusive annotations
	KLLA0F11484g	--	3.A.1.#.#	new annotation exclusive annotations
	KLLA0F11704g	--	3.2.1.6	new annotation exclusive annotations
	KLLA0F11748g	--	3.4.-.-	new annotation exclusive annotations
	KLLA0F11814g	--	3.6.4.12, 5.99.1.-	new annotation exclusive annotations
	KLLA0F11979g	--	3.-.-.-	new annotation exclusive annotations
	KLLA0F12056g	--	2.5.1.18	new annotation exclusive annotations
	KLLA0F12166g	--	3.6.1.-	new annotation exclusive annotations
	KLLA0F12188g	--	2.7.11.1	new annotation exclusive annotations
	KLLA0F12232g	--	3.1.1.5	new annotation exclusive annotations
	KLLA0F12298g	--	3.1.3.-	new annotation exclusive annotations
	KLLA0F12628g	--	1.2.1.16	new annotation exclusive annotations
	KLLA0F12980g	--	2.4.1.119	new annotation exclusive annotations
	KLLA0F13288g	--	2.A.89.#.#	new annotation exclusive annotations
	KLLA0F13552g	--	2.7.11.1	new annotation exclusive annotations
	KLLA0F13684g	--	2.A.1.#.#	new annotation exclusive annotations
	KLLA0F13706g	--	3.4.24.-	new annotation exclusive annotations
	KLLA0F14080g	--	2.7.1.67	new annotation exclusive annotations
	KLLA0F14212g	--	1.A.1.#.#	new annotation exclusive annotations
	KLLA0F14256g	--	3.6.4.12	new annotation exclusive annotations
	KLLA0F14278g	--	2.3.-.-	new annotation exclusive annotations
	KLLA0F14553g	--	5.4.99.12	new annotation exclusive annotations
	KLLA0F14663g	--	3.5.1.-	new annotation exclusive annotations
	KLLA0F14949g	--	2.7.7.7	new annotation exclusive annotations
	KLLA0F15037g	--	1.8.1.9	new annotation exclusive annotations
	KLLA0F15367g	--	6.3.2.19	new annotation exclusive annotations
	KLLA0F15411g	--	2.7.11.1	new annotation exclusive annotations
	KLLA0F15576g	--	3.1.1.13	new annotation exclusive annotations
	KLLA0F15620g	--	3.1.3.-	new annotation exclusive annotations
	KLLA0F15642g	--	9.A.14.#.#	new annotation exclusive annotations
	KLLA0F15862g	--	2.A.57.#.#	new annotation exclusive annotations
	KLLA0F15884g	--	3.1.13.4	new annotation exclusive annotations
	KLLA0F15950g	--	3.6.4.13	new annotation exclusive annotations
	KLLA0F16082g	--	9.A.26.#.#	new annotation exclusive annotations
	KLLA0F16280g	--	3.1.-.-	new annotation exclusive annotations
	KLLA0F16423g	--	3.1.-.-	new annotation exclusive annotations
	KLLA0F16555g	--	3.D.3.#.#	new annotation exclusive annotations
	KLLA0F16709g	--	3.1.-.-	new annotation exclusive annotations
	KLLA0F16753g	--	1.3.1.6	new annotation exclusive annotations
	KLLA0F16885g	--	2.7.1.23	new annotation exclusive annotations
	KLLA0F16907g	--	3.2.-.-	new annotation exclusive annotations
	KLLA0F16962g	--	4.1.1.1, 4.1.1.72	new annotation exclusive annotations
	KLLA0F17094g	--	3.1.-.-	new annotation exclusive annotations
	KLLA0F17391g	--	2.A.55.#.#	new annotation exclusive annotations
	KLLA0F17479g	--	6.5.1.1	new annotation exclusive annotations
	KLLA0F17776g	--	2.A.1.#.#	new annotation exclusive annotations
	KLLA0F17886g	--	2.A.5.#.#	new annotation exclusive annotations
	KLLA0F17908g	--	3.1.2.-	new annotation exclusive annotations
	KLLA0F17952g	--	2.1.1.-	new annotation exclusive annotations
	KLLA0F18106g	--	2.A.1.#.#	new annotation exclusive annotations
	KLLA0F18304g	--	3.1.13.1	new annotation exclusive annotations
	KLLA0F18568g	--	2.7.7.6	new annotation exclusive annotations
	KLLA0F18612g	--	2.7.11.1	new annotation exclusive annotations
	KLLA0F18634g	--	1.A.72.#.#	new annotation exclusive annotations
	KLLA0F18656g	--	1.14.-.-	new annotation exclusive annotations
	KLLA0F18810g	--	5.4.2.1	new annotation exclusive annotations
	KLLA0F18931g	--	9.A.2.#.#	new annotation exclusive annotations
	KLLA0F19041g	--	2.7.1.-	new annotation exclusive annotations
	KLLA0F19096g	--	8.A.6.#.#	new annotation exclusive annotations
	KLLA0F19338g	--	2.A.53.#.#	new annotation exclusive annotations
	KLLA0F19360g	--	1.1.1.90, 1.1.1.91	new annotation exclusive annotations
	KLLA0F19448g	--	1.F.1.#.#	new annotation exclusive annotations
	KLLA0F19470g	--	1.14.13.8	new annotation exclusive annotations
	KLLA0F19536g	--	2.7.11.1	new annotation exclusive annotations
	KLLA0F19690g	--	2.3.1.B1, 9.B.37.#.#	new annotation exclusive annotations
	KLLA0F19910g	--	3.1.-.-	new annotation exclusive annotations
	KLLA0F20075g	--	3.A.1.#.#	new annotation exclusive annotations
	KLLA0F20229g	--	3.-.-.-	new annotation exclusive annotations
	KLLA0F20273g	--	3.6.1.52, 3.6.1.-	new annotation exclusive annotations
	KLLA0F20317g	--	3.6.5.-	new annotation exclusive annotations
	KLLA0F20658g	--	3.6.3.7, 3.A.3.#.#	new annotation exclusive annotations
	KLLA0F20746g	--	2.A.4.#.#	new annotation exclusive annotations
	KLLA0F21692g	--	3.A.1.#.#	new annotation exclusive annotations
	KLLA0F21802g	--	2.A.66.#.#	new annotation exclusive annotations
	KLLA0F22088g	--	3.4.23.41	new annotation exclusive annotations
	KLLA0F22385g	--	3.1.11.-	new annotation exclusive annotations
	KLLA0F22671g	--	3.2.-.-	new annotation exclusive annotations
	KLLA0F23034g	--	1.16.1.-	new annotation exclusive annotations
	KLLA0F23221g	--	2.A.19.#.#	new annotation exclusive annotations
	KLLA0F23375g	--	2.7.7.-	new annotation exclusive annotations
	KLLA0F23419g	--	2.A.3.#.#	new annotation exclusive annotations
	KLLA0F23441g	--	2.8.1.7	new annotation exclusive annotations
	KLLA0F23529g	--	2.3.3.13	new annotation exclusive annotations
	KLLA0F23551g	--	3.1.3.36	new annotation exclusive annotations
	KLLA0F23892g	--	6.3.2.19	new annotation exclusive annotations
	KLLA0F23980g	--	3.-.-.-	new annotation exclusive annotations
	KLLA0F24090g	--	3.4.21.108	new annotation exclusive annotations
	KLLA0F24200g	--	2.A.1.#.#	new annotation exclusive annotations
	KLLA0F24288g	--	3.1.3.67	new annotation exclusive annotations
	KLLA0F24574g	--	2.4.1.-	new annotation exclusive annotations
	KLLA0F24618g	--	2.7.11.1	new annotation exclusive annotations
	KLLA0F24706g	--	2.1.1.61	new annotation exclusive annotations
	KLLA0F24772g	--	3.1.3.36	new annotation exclusive annotations
	KLLA0F24794g	--	5.4.99.12, 3.5.4.26	new annotation exclusive annotations
	KLLA0F24838g	--	3.6.4.-	new annotation exclusive annotations
	KLLA0F25080g	--	3.A.8.#.#	new annotation exclusive annotations
	KLLA0F25124g	--	3.1.-.-	new annotation exclusive annotations
	KLLA0F25674g	--	6.3.2.19	new annotation exclusive annotations
	KLLA0F25784g	--	2.A.44.#.#	new annotation exclusive annotations
	KLLA0F26158g	--	1.14.11.-	new annotation exclusive annotations
	KLLA0F26246g	--	2.A.1.#.#	new annotation exclusive annotations
	KLLA0F26400g	--	1.16.3.1, 9.A.10.#.#	new annotation exclusive annotations
	KLLA0F26455g	--	3.6.1.3	new annotation exclusive annotations
	KLLA0F26818g	--	3.D.4.#.#	new annotation exclusive annotations
	KLLA0F26829g	--	3.A.5.#.#	new annotation exclusive annotations
	KLLA0F26895g	--	1.A.35.#.#	new annotation exclusive annotations
	KLLA0F26983g	--	2.7.11.1	new annotation exclusive annotations
	KLLA0F27027g	--	3.4.21.-	new annotation exclusive annotations
	KLLA0F27049g	--	2.A.93.#.#	new annotation exclusive annotations
	KLLA0F27093g	--	2.A.3.#.#	new annotation exclusive annotations
	KLLA0F27137g	--	2.A.6.#.#	new annotation exclusive annotations
	KLLA0F27423g	--	2.7.11.2	new annotation exclusive annotations
	KLLA0F27445g	--	2.A.43.#.#	new annotation exclusive annotations
	KLLA0F27467g	--	2.A.94.#.#	new annotation exclusive annotations
	KLLA0F27665g	--	3.4.22.-	new annotation exclusive annotations
	KLLA0F27709g	--	6.3.2.19	new annotation exclusive annotations
	KLLA0F27929g	--	3.4.17.-	new annotation exclusive annotations
	KLLA0F28017g	--	1.A.35.#.#	new annotation exclusive annotations
	KLLA0F28039g	--	9.A.10.#.#	new annotation exclusive annotations
	KLLA0F28083g	--	2.A.21.#.#	new annotation exclusive annotations
	KllafMp02	--	3.D.3.#.#	new annotation exclusive annotations
	KllafMp06	--	1.9.3.1, 3.D.4.#.#	new annotation exclusive annotations
	KllafMp08	--	1.9.3.1, 3.D.4.#.#	new annotation exclusive annotations

## Sheet: table S4
	Kluveromyces lactis tag	KEGG	merlin	homologue locus tag
	KLLA0A04543g	3.6.3.14	ATP synthase subunit	YLR295C
	KLLA0A07381g	3.1.1.29	putative uncharacterized protein	YOL114C
	KLLA0B13585g	6.3.2.19	Ubiquitin fusion degradation protein	YKL010C
	KLLA0B14278g	6.3.2.19	Ubiquitin-activating enzyme	YKL210W
	KLLA0C08041g	6.3.2.19	General negative regulator of transcription	YER068W
	KLLA0C08261g	1.3.99.5	Probable polyprenol reductase - 1.3.1.-	YIL049W
	KLLA0C09988g	2.7.1.78	Component of the cleavage factor IA	YOR250C
	KLLA0C11341g	2.7.7.7	Accessory subunit	YIL139C
	KLLA0C12199g	3.1.26.5	Ribonucleases P/MRP protein subunit	YNL282W
	KLLA0C14520g	3.6.4.6	Vesicular-fusion protein	YBR080C
	KLLA0D02816g	4.6.1.1	Protein phosphatase 1 regulatory subunit	YKL193C
	KLLA0D02838g	1.6.5.3, 1.6.99.3	Acyl carrier protein	YKL192C
	KLLA0D03883g	6.3.2.19	Pre-mRNA-splicing factor	YLL036C
	KLLA0D19624g	2.5.1.18	Protein URE2	YNL229C
	KLLA0E01101g	1.15.1.1	ribosomal protein	YJR101W
	KLLA0E03103g	6.3.2.19	Ubiquitin-activating enzyme	YDR390C
	KLLA0E09791g	2.3.1.12	Pyruvate dehydrogenase complex protein X component	YGR193C
	KLLA0E11265g	2.4.1.15	Trehalose synthase complex regulatory subunit	YMR261C
	KLLA0E14961g	5.4.2.1	Uncharacterized protein	YKR043C
	KLLA0E18349g	4.1.1.36	Coenzyme A biosynthesis protein	YKL088W
	KLLA0E23409g	3.6.1.3	protease subunit	YPL074W
	KLLA0F02211g	3.1.26.5	RNA-processing protein	YBR257W
	KLLA0F04433g	3.2.1.21	Septation protein	YNL066W
	KLLA0F07711g	4.2.99.18	DNA base excision repair N-glycosylase	YOL043C
	KLLA0F08459g	2.3.1.88	N-terminal acetyltransferase A complex subunit	YDL040C
	KLLA0F15664g	2.4.2.28	Multicopy enhancer	YLR017W
	KLLA0F18865g	2.4.1.141	UDP-N-acetylglucosamine transferase subunit	YBR070C
	KLLA0F22176g	1.15.1.1	ribosomal protein	YDR347W
	KLLA0F25740g	6.3.2.19	RING finger protein	YHL010C

## Sheet: table S5
	Kluveromyces lactis tag	source	uniprot	merlin	comparison	annotation source
	KLLA0A00396g	Inferred from homology	3.1.2.15	3.1.2.15	TRUE	1α a
	KLLA0A00462g	Inferred from homology	5.2.1.8	5.2.1.8	TRUE	1α a
	KLLA0A00484g	Inferred from homology	4.1.1.49	4.1.1.49	TRUE	1α a
	KLLA0A01199g	Inferred from homology	3.3.1.1	3.3.1.1	TRUE	1α a
	KLLA0A01738g	Inferred from homology	2.1.1.41	2.1.1.41	TRUE	1α a
	KLLA0A02365g	Inferred from homology	3.1.3.-	3.1.3.5	FALSE	4α g (IMP 5'-nucleotidase (b)-(3.1.3.5))
	KLLA0A02607g	Inferred from homology	2.2.1.2	2.2.1.2	TRUE	1α a
	KLLA0A03245g	Inferred from homology	2.1.1.33	2.1.1.33	TRUE	1α a
	KLLA0A03333g	Inferred from homology	6.2.1.1	6.2.1.1	TRUE	1α a
	KLLA0A03465g	Inferred from homology	3.6.5.-	3.6.5.2	FALSE	4α g (Rho GTPase(b)-3.6.5.2(g))
	KLLA0A04774g	Inferred from homology	2.4.1.141	2.4.1.141	TRUE	1α a
	KLLA0A04862g	Inferred from homology	2.3.2.8	2.3.2.8	TRUE	1α a
	KLLA0A04961g	Inferred from homology	4.2.1.33	4.2.1.33	TRUE	1α a
	KLLA0A05115g	Inferred from homology	2.3.1.48	2.3.1.48	TRUE	1α a
	KLLA0A05203g	Inferred from homology	3.6.4.13	3.6.4.13	TRUE	4α a (3.6.4.13)
	KLLA0A05412g	Inferred from homology	3.1.4.37	3.1.4.37	TRUE	1α a
	KLLA0A05544g	Evidence at protein level	2.7.1.11	2.7.1.11	TRUE	1α a
	KLLA0A05731g	Inferred from homology	3.6.4.13	3.6.4.13	TRUE	4α a (3.6.4.13)
	KLLA0A06600g	Inferred from homology	2.1.1.43	2.1.1.43	TRUE	1α a
	KLLA0A06732g	Inferred from homology	2.5.1.1, 2.5.1.10	2.5.1.1, 2.5.1.10	TRUE	5,6α d (2.5.1.1)
	KLLA0A06820g	Inferred from homology	2.7.11.1	2.7.11.1	TRUE	1α a
	KLLA0A07843g	Inferred from homology	2.1.1.45	2.1.1.45	TRUE	1α a
	KLLA0A09031g	Evidence at protein level	3.6.3.6	3.6.3.6, 3.A.3.#.#	FALSE	1α i(3.6.3.6, 3.A.3.#.#)
	KLLA0A09075g	Evidence at protein level	1.3.1.31	1.3.1.31	TRUE	4α a (1.3.1.31)
	KLLA0A09185g	Inferred from homology	4.2.1.11	4.2.1.11	TRUE	1α a
	KLLA0A09339g	Inferred from homology	1.1.1.44	1.1.1.44	TRUE	1α a
	KLLA0A09625g	Inferred from homology	2.7.11.1	2.7.11.1	TRUE	1α a
	KLLA0A09669g	Inferred from homology	3.6.4.13	3.6.4.13	TRUE	4α a (3.6.4.13)
	KLLA0A10109g	Inferred from homology	2.4.2.14	2.4.2.14	TRUE	1α a
	KLLA0A10241g	Inferred from homology	2.1.1.-	2.1.1.43	FALSE	4α g (SET domain histone lysine methyltransferase (b) - 2.1.1.43 (g))
	KLLA0A10307g	Inferred from homology	2.6.1.42	2.6.1.42	TRUE	1α a
	KLLA0A10417g	Inferred from homology	3.2.1.26	3.2.1.26	TRUE	1α a
	KLLA0A10659g	Inferred from homology	3.6.4.13	3.6.4.13	TRUE	4α a (3.6.4.13)
	KLLA0A10791g	Inferred from homology	3.1.2.15	3.1.2.15	TRUE	1α a
	KLLA0A11011g	Inferred from homology	2.7.2.3	2.7.2.3	TRUE	1α a
	KLLA0A11176g	Inferred from homology	2.4.1.18	2.4.1.18	TRUE	1α a
	KLLA0A11198g	Inferred from homology	6.3.2.-	6.3.2.19	FALSE	1α a
	KLLA0A11704g	Inferred from homology	5.2.1.8	5.2.1.8	TRUE	1α a
	KLLA0A11858g	Inferred from homology	1.2.1.12	1.2.1.12	TRUE	1α a
	KLLA0B00286g	Evidence at transcript level	3.1.3.2	3.1.3.2	TRUE	1α a
	KLLA0B00737g	Inferred from homology	2.7.7.-	2.7.7.-	TRUE	1α b
	KLLA0B00957g	Inferred from homology	3.4.24.-	3.4.24.-	TRUE	1α b
	KLLA0B01089g	Inferred from homology	2.1.1.-	2.1.1.-	TRUE	1α b
	KLLA0B01111g	Inferred from homology	3.1.3.16	3.1.3.16	TRUE	1α a
	KLLA0B01265g	Inferred from homology	3.2.2.-	3.2.2.27	FALSE	4g (Uracil-DNA glycosylase(b) - 3.2.2.27 (g))
	KLLA0B01287g	Inferred from homology	2.1.1.43	2.1.1.43	TRUE	1α a
	KLLA0B01309g	Inferred from homology	2.4.2.7	2.4.2.7	TRUE	1α a
	KLLA0B01606g	Inferred from homology	3.6.1.10	3.6.1.10	TRUE	1α a
	KLLA0B01892g	Inferred from homology	3.4.21.-	3.4.21.53	FALSE	1α a (Lon protease(b) - 3.4.21.53 (g) )
	KLLA0B02046g	Inferred from homology	3.6.5.-	3.6.5.2	FALSE	4α g (small GTPase(b)-3.6.5.2(g))
	KLLA0B02200g	Inferred from homology	2.7.7.50	2.7.7.50	TRUE	1α a
	KLLA0B02244g	Inferred from homology	5.4.99.-	5.4.99.12	FALSE	4α b (5.4.99.12 (g))
	KLLA0B02310g	Inferred from homology	3.6.4.13	3.6.4.13	TRUE	4α a (3.6.4.13)
	KLLA0B02332g	Inferred from homology	2.7.11.1	2.7.11.1	TRUE	1α d
	KLLA0B02420g	Inferred from homology	2.4.1.132, 2.4.1.257	2.4.1.132, 2.4.1.257	TRUE	1α a
	KLLA0B02783g	Inferred from homology	2.7.6.1	2.7.6.1	TRUE	1α a
	KLLA0B02959g	Inferred from homology	1.-.-.-	1.-.-.-	TRUE	1α b
	KLLA0B02981g	Inferred from homology	6.3.2.-	6.3.2.19	FALSE	4α g (E3 ubiquitin-protein ligase(b)-6.3.2.19(g))
	KLLA0B03069g	Inferred from homology	1.-.-.-	1.-.-.-	TRUE	1α b
	KLLA0B03135g	Inferred from homology	2.4.1.-	2.4.1.-	TRUE	1α b
	KLLA0B03289g	Inferred from homology	1.9.3.1	1.9.3.1, 3.D.4.#.#	FALSE	1α a,h (1.9.3.1, 3.D.4.#.#)
	KLLA0B03355g	Inferred from homology	1.1.1.42	1.1.1.42	TRUE	1α a
	KLLA0B03872g	Inferred from homology	1.1.1.3	1.1.1.3	TRUE	1α a
	KLLA0B04565g	Inferred from homology	5.2.1.8	5.2.1.8	TRUE	1α a
	KLLA0B04664g	Inferred from homology	5.2.1.8	5.2.1.8	TRUE	1α a
	KLLA0B05225g	Inferred from homology	3.1.1.5	3.1.1.5	TRUE	1α a
	KLLA0B05489g	Inferred from homology	3.1.3.16	3.1.3.16	TRUE	1α a
	KLLA0B05511g	Inferred from homology	1.1.1.205	1.1.1.205	TRUE	1α a
	KLLA0B05577g	Inferred from homology	2.7.7.6	2.7.7.6	TRUE	1α a
	KLLA0B06237g	Inferred from homology	2.7.7.-	2.7.7.-	TRUE	1α b
	KLLA0B06303g	Inferred from homology	2.7.7.6	2.7.7.6	TRUE	1α a
	KLLA0B06644g	Inferred from homology	2.3.1.-	2.3.1.-	TRUE	1α b
	KLLA0B06754g	Inferred from homology	2.1.2.10	2.1.2.10	TRUE	1α a
	KLLA0B07249g	Inferred from homology	2.-.-.-	2.-.-.-, 9.A.6.#.#	FALSE	1α b,h (2.-.-.-, 9.A.6.#.#)
	KLLA0B07557g	Inferred from homology	1.11.1.5	1.11.1.5	TRUE	1α a
	KLLA0B08822g	Inferred from homology	2.4.1.15	2.4.1.15	TRUE	1α a
	KLLA0B09064g	Inferred from homology	1.1.1.1	1.1.1.1, 1.1.1.2	FALSE	5,6α a (1.1.1.1, 1.1.1.2)
	KLLA0B09152g	Inferred from homology	2.2.1.1	2.2.1.1	TRUE	1α a
	KLLA0B09405g	Inferred from homology	2.4.1.142	2.4.1.142	TRUE	1α a
	KLLA0B09680g	Inferred from homology	3.1.11.-	3.1.11.5	FALSE	1α a
	KLLA0B09812g	Inferred from homology	1.1.1.-	1.1.1.35	FALSE	4α g (3-ketoacyl-CoA reductase (f) - 1.1.1.35 (g) )
	KLLA0B10912g	Inferred from homology	3.1.3.16	3.1.3.16	TRUE	1α a
	KLLA0B11682g	Inferred from homology	2.7.7.-	2.7.7.-	TRUE	1α b
	KLLA0B12155g	Inferred from homology	1.-.-.-	1.-.-.-	TRUE	1α b
	KLLA0B12375g	Inferred from homology	3.5.4.25	3.5.4.25	TRUE	1α a
	KLLA0B12397g	Inferred from homology	3.4.24.59	3.4.24.59	TRUE	1α a
	KLLA0B12584g	Inferred from homology	2.2.1.6	2.2.1.6	TRUE	1α a
	KLLA0B13321g	Inferred from homology	2.7.1.25	2.7.1.25	TRUE	1α a
	KLLA0B13607g	Inferred from homology	2.7.11.1	2.7.11.1	TRUE	1α a
	KLLA0B13860g	Inferred from homology	2.7.7.6	2.7.7.6	TRUE	1α a
	KLLA0B14080g	Inferred from homology	1.14.99.29	1.14.99.29	TRUE	1α a
	KLLA0B14839g	Predicted	3.1.3.2	3.1.3.2	TRUE	1α,9 d
	KLLA0B14883g	Inferred from homology	3.2.1.23	3.2.1.23	TRUE	1α,9 d
	KLLA0C00737g	Inferred from homology	2.1.1.-	2.1.1.-	TRUE	1α g
	KLLA0C00847g	Inferred from homology	2.7.7.53	2.7.7.53	TRUE	1α a
	KLLA0C01045g	Inferred from homology	5.2.1.8	5.2.1.8	TRUE	1α a
	KLLA0C01155g	Evidence at protein level	2.7.1.2	2.7.1.2	TRUE	2α a
	KLLA0C01452g	Inferred from homology	3.5.4.19, 3.6.1.31, 1.1.1.23	3.5.4.19, 3.6.1.31, 1.1.1.23	TRUE	1α a
	KLLA0C01782g	Inferred from homology	2.5.1.6	2.5.1.6	TRUE	1α a
	KLLA0C02035g	Inferred from homology	2.4.1.173	2.4.1.173	TRUE	1α a
	KLLA0C02585g	Inferred from homology	2.7.7.7	2.7.7.7	TRUE	1α a
	KLLA0C03476g	Inferred from homology	3.1.2.15	3.1.2.15	TRUE	1α a
	KLLA0C03740g	Inferred from homology	2.1.1.31	2.1.1.31	TRUE	1α a
	KLLA0C03916g	Inferred from homology	2.7.6.1	2.7.6.1	TRUE	1α a
	KLLA0C04037g	Inferred from homology	6.3.4.5	6.3.4.5	TRUE	1α a
	KLLA0C04235g	Inferred from homology	6.3.2.6	6.3.2.6	TRUE	1α a
	KLLA0C04576g	Inferred from homology	3.6.4.13	3.6.4.13	TRUE	4α a (3.6.4.13)
	KLLA0C04598g	Inferred from homology	3.1.27.-	3.1.27.-	TRUE	1α b
	KLLA0C04708g	Inferred from homology	2.1.1.1	2.1.1.1	TRUE	1α a
	KLLA0C04862g	Inferred from homology	3.6.5.-	3.6.5.3	FALSE	1α a
	KLLA0C05324g	Inferred from homology	3.2.1.58	3.2.1.58	TRUE	1α a
	KLLA0C05632g	Inferred from homology	6.3.2.19	6.3.2.19	TRUE	1α a
	KLLA0C05940g	Evidence at protein level	3.1.1.5	3.1.1.5	TRUE	1α a
	KLLA0C06204g	Inferred from homology	2.3.1.-	2.3.1.B1	FALSE	4α g (palmitoyl-CoA:protein S-palmitoyltransferase(b)-2.3.1.B1(g))
	KLLA0C06226g	Inferred from homology	3.6.4.12	3.6.4.12	TRUE	4a (3.6.4.12)
	KLLA0C06567g	Inferred from homology	2.4.1.-	2.4.1.-	TRUE	1α b
	KLLA0C06974g	Inferred from homology	3.1.2.15	3.1.2.15	TRUE	1α a
	KLLA0C07172g	Inferred from homology	6.3.5.2	6.3.5.2	TRUE	1α a
	KLLA0C07359g	Inferred from homology	2.5.1.75	2.5.1.75	TRUE	1α a
	KLLA0C07887g	Inferred from homology	1.17.4.1	1.17.4.1	TRUE	1α a
	KLLA0C08107g	Inferred from homology	4.1.3.1	4.1.3.1	TRUE	1α a
	KLLA0C08503g	Inferred from homology	3.1.3.16	3.1.3.16	TRUE	1α a
	KLLA0C08679g	Inferred from homology	3.1.1.3	3.1.1.3	TRUE	1α a
	KLLA0C08756g	Inferred from homology	6.3.2.-	6.3.2.19	FALSE	4α g (E3 ubiquitin-protein ligase(b)-6.3.2.19(g))
	KLLA0C09130g	Inferred from homology	3.4.24.-	3.4.24.64	FALSE	4α g (Atp23(b)-3.4.24.64(g))(klula entry reviewed)
	KLLA0C09240g	Inferred from homology	1.3.5.2	1.3.5.2	TRUE	4α d (1.3.5.2)
	KLLA0C09548g	Inferred from homology	2.5.1.-	2.5.1.-, 3.D.4.#.#	FALSE	1α b,h (2.5.1α .-, 3.D.4.#.#)
	KLLA0C09911g	Inferred from homology	2.7.7.7	2.7.7.7	TRUE	1α a
	KLLA0C10208g	Inferred from homology	5.2.1.8	5.2.1.8	TRUE	1α a
	KLLA0C11253g	Inferred from homology	3.6.4.13	3.6.4.13	TRUE	4α a (3.6.4.13)
	KLLA0C13255g	Inferred from homology	2.7.7.7	2.7.7.7	TRUE	1α a
	KLLA0C13343g	Inferred from homology	3.1.3.48	3.1.3.48	TRUE	1α a
	KLLA0C13541g	Inferred from homology	5.3.1.6	5.3.1.6	TRUE	1α a
	KLLA0C13838g	Inferred from homology	5.99.1.3	5.99.1.3	TRUE	1α a
	KLLA0C14366g	Inferred from homology	2.4.1.-	2.4.1.-	TRUE	1α b
	KLLA0C14410g	Inferred from homology	4.1.1.50	4.1.1.50	TRUE	1α a
	KLLA0C14608g	Inferred from homology	3.6.4.-	3.6.4.13	FALSE	4α a (3.6.4.13)
	KLLA0C15059g	Inferred from homology	2.3.1.37	2.3.1.37	TRUE	1α a
	KLLA0C15125g	Inferred from homology	4.2.1.36	4.2.1.36	TRUE	1α a
	KLLA0C15147g	Inferred from homology	2.5.1.61	2.5.1.61	TRUE	1α a
	KLLA0C15213g	Inferred from homology	2.7.1.26	2.7.1.26	TRUE	1α a
	KLLA0C15433g	Inferred from homology	3.6.4.13	3.6.4.13	TRUE	4α a (3.6.4.13)
	KLLA0C15499g	Inferred from homology	3.6.4.13	3.6.4.13	TRUE	4α a (3.6.4.13)
	KLLA0C15785g	Inferred from homology	2.7.11.1	2.7.11.1	TRUE	1α a
	KLLA0C15895g	Inferred from homology	3.6.4.12	3.6.4.12	TRUE	4α a (3.6.4.12)
	KLLA0C16049g	Inferred from homology	3.1.3.33	3.1.3.33	TRUE	1α a
	KLLA0C16599g	Inferred from homology	3.6.4.13	3.6.4.13	TRUE	4α a (3.6.4.13)
	KLLA0C16896g	Inferred from homology	1.1.3.37	1.1.3.37	TRUE	1α a
	KLLA0C17160g	Inferred from homology	2.7.11.1	2.7.11.1	TRUE	1α a
	KLLA0C17248g	Inferred from homology	6.3.2.-	6.3.2.19	FALSE	4α g (Nedd8-conjugating enzyme Ubc12(b)-6.3.2.19(g))
	KLLA0C17424g	Inferred from homology	3.6.4.13	3.6.4.13	TRUE	4α a (3.6.4.13)
	KLLA0C17622g	Inferred from homology	6.3.2.-	6.3.2.19	FALSE	1α a
	KLLA0C18029g	Inferred from homology	2.5.1.47	2.5.1.47	TRUE	1α a
	KLLA0C18656g	Inferred from homology	6.3.2.-	6.3.2.19	FALSE	1α a
	KLLA0C19360g	Inferred from homology	1.3.98.-	1.3.98.1	FALSE	1α a
	KLLA0D00594g	Inferred from homology	2.1.1.183	2.1.1.183	TRUE	4a (2.1.1.183(g))
	KLLA0D00814g	Inferred from homology	2.3.1.48	2.3.1.48	TRUE	1α a
	KLLA0D01089g	Inferred from homology	6.5.1.1	6.5.1.1	TRUE	1α a
	KLLA0D01903g	Inferred from homology	2.4.2.10	2.4.2.10	TRUE	1α a
	KLLA0D02134g	Inferred from homology	2.3.1.50	2.3.1.50	TRUE	1α a
	KLLA0D02684g	Inferred from homology	2.3.1.-	2.3.1.-	TRUE	1α b
	KLLA0D03234g	Inferred from homology	2.7.7.6	2.7.7.6	TRUE	1α g (DNA-directed RNA polymerase (b))
	KLLA0D03652g	Inferred from homology	3.1.3.16	3.1.3.16	TRUE	1α a
	KLLA0D03696g	Inferred from homology	2.7.4.6	2.7.4.6	TRUE	1α a
	KLLA0D04037g	Inferred from homology	2.5.1.49, 2.5.1.47	2.5.1.49, 2.5.1.47	TRUE	3α a
	KLLA0D04488g	Inferred from homology	1.6.2.2	1.6.2.2	TRUE	1α a
	KLLA0D04906g	Inferred from homology	1.1.1.85	1.1.1.85	TRUE	1α a
	KLLA0D05247g	Inferred from homology	2.7.7.6	2.7.7.6	TRUE	1α a
	KLLA0D05401g	Inferred from homology	3.4.-.-	3.4.-.-	TRUE	1α b
	KLLA0D06149g	Inferred from homology	2.3.1.-	2.3.1.B1	FALSE	4α g (palmitoyl-CoA:protein S-palmitoyltransferase(b)-2.3.1.B1(g))
	KLLA0D06523g	Inferred from homology	2.3.1.1	2.3.1.1	TRUE	1α a
	KLLA0D06567g	Inferred from homology	3.1.27.1	3.1.27.1	TRUE	1α a
	KLLA0D06655g	Inferred from homology	2.4.2.11	2.4.2.11	TRUE	1α a
	KLLA0D07810g	Inferred from homology	2.7.11.1	2.7.11.1	TRUE	1α a
	KLLA0D08503g	Inferred from homology	3.4.-.-	3.4.-.-	TRUE	1α b
	KLLA0D08690g	Inferred from homology	3.1.-.-	3.1.-.-	TRUE	1α b
	KLLA0D08712g	Inferred from homology	1.6.2.4	1.6.2.4	TRUE	1α a
	KLLA0D09196g	Inferred from homology	6.3.2.-	6.3.2.19	FALSE	1α a
	KLLA0D09504g	Inferred from homology	3.6.4.13	3.6.4.13	TRUE	4α a (3.6.4.13)
	KLLA0D09647g	Inferred from homology	2.4.1.-	2.4.1.-	TRUE	1α b
	KLLA0D10241g	Inferred from homology	1.8.4.-	1.8.4.-	TRUE	1α b
	KLLA0D10527g	Inferred from homology	2.7.11.22, 2.7.11.23	2.7.11.22, 2.7.11.23	TRUE	3α a
	KLLA0D10681g	Inferred from homology	2.1.-.-	2.1.-.-	TRUE	1α b
	KLLA0D10703g	Inferred from homology	3.6.3.14	3.6.3.14	TRUE	1α a
	KLLA0D10736g	Inferred from homology	1.5.1.2	1.5.1.2	TRUE	1α a
	KLLA0D11044g	Inferred from homology	2.7.11.1	2.7.11.1	TRUE	1α a
	KLLA0D11154g	Inferred from homology	1.8.1.4	1.8.1.4	TRUE	1α a
	KLLA0D11352g	Evidence at protein level	2.7.1.1	2.7.1.1	TRUE	1α a
	KLLA0D11660g	Inferred from homology	1.11.1.6	1.11.1.6	TRUE	1α a
	KLLA0D11814g	Inferred from homology	2.7.11.22, 2.7.11.23	2.7.11.22, 2.7.11.23	TRUE	5,6α a (2.7.11.22)
	KLLA0D11990g	Inferred from homology	2.7.11.22	2.7.11.22	TRUE	1α a
	KLLA0D12012g	Inferred from homology	2.1.1.n2	2.1.1.n2	TRUE	4α f (2.1.1.n2)
	KLLA0D12188g	Inferred from homology	1.5.1.20	1.5.1.20	TRUE	1α a
	KLLA0D12496g	Inferred from homology	6.5.1.1	6.5.1.1	TRUE	1α a
	KLLA0D12804g	Inferred from homology	3.4.21.-	3.4.21.105	FALSE	4g (Rhomboid protein (b)-3.4.21.105 (g))
	KLLA0D13046g	Inferred from homology	3.1.1.-	3.1.1.-	TRUE	1α b
	KLLA0D13552g	Inferred from homology	3.6.4.12	3.6.4.12	TRUE	4a (3.6.4.12 (g))
	KLLA0D13728g	Inferred from homology	5.3.1.8	5.3.1.8	TRUE	1α a
	KLLA0D14685g	Inferred from homology	1.11.1.6	1.11.1.6	TRUE	1α a
	KLLA0D15455g	Inferred from homology	5.3.1.23	5.3.1.23	TRUE	1α a
	KLLA0D15697g	Inferred from homology	3.6.1.23	3.6.1.23	TRUE	1α a
	KLLA0D16148g	Inferred from homology	5.3.1.16	5.3.1.16	TRUE	1α a
	KLLA0D16676g	Inferred from homology	5.2.1.8	5.2.1.8	TRUE	1α a
	KLLA0D16731g	Inferred from homology	1.2.1.11	1.2.1.11	TRUE	1α a
	KLLA0D16753g	Inferred from homology	2.1.1.-	2.1.1.-	TRUE	1α b
	KLLA0D17336g	Inferred from homology	6.2.1.1	6.2.1.1	TRUE	1α a (6.2.1.1)
	KLLA0D17380g	Inferred from homology	3.5.4.25	3.5.4.25	TRUE	4a (3.5.4.25)
	KLLA0D18172g	Inferred from homology	5.4.99.-	5.4.99.-	TRUE	1α b
	KLLA0D18370g	Inferred from homology	2.3.1.-	2.3.1.B1	FALSE	4α g (palmitoyl-CoA:protein S-palmitoyltransferase(b)-2.3.1.B1(g))
	KLLA0D18436g	Inferred from homology	3.4.11.18	3.4.11.18	TRUE	1α a
	KLLA0D18502g	Inferred from homology	3.6.4.12	3.6.4.12	TRUE	4α a (3.6.4.12 (g))
	KLLA0D18667g	Inferred from homology	3.6.4.13	3.6.4.13	TRUE	4α a (3.6.4.13)
	KLLA0D18777g	Inferred from homology	2.3.1.181	2.3.1.181	TRUE	1α a
	KLLA0D19426g	Inferred from homology	6.3.4.4	6.3.4.4	TRUE	1α a
	KLLA0D19514g	Inferred from homology	3.1.3.16	3.1.3.16	TRUE	1α a
	KLLA0D19536g	Inferred from homology	3.4.22.-	3.4.22.-	TRUE	1α b
	KLLA0D19811g	Inferred from homology	3.4.21.-	3.4.21.61	FALSE	1α a
	KLLA0D19855g	Inferred from homology	1.1.1.49	1.1.1.49	TRUE	1α a
	KLLA0E00815g	Inferred from homology	2.7.1.-	2.7.1.78	FALSE	4α g (Polynucleotide 5'-hydroxyl-kinase(b) - 2.7.1.78(g))
	KLLA0E01013g	Inferred from homology	3.1.2.15	3.1.2.15	TRUE	1α a
	KLLA0E01497g	Inferred from homology	3.6.-.-	3.6.3.16	FALSE	1α a
	KLLA0E01607g	Inferred from homology	2.7.7.7	2.7.7.7	TRUE	1α a
	KLLA0E01959g	Inferred from homology	2.5.1.9	2.5.1.9, 2.5.1.78	FALSE	1α a (2.5.1.78(g))
	KLLA0E01981g	Inferred from homology	3.5.1.98	3.5.1.98	TRUE	4a (3.5.1.98)
	KLLA0E03609g	Inferred from homology	1.15.1.1	1.15.1.1	TRUE	1α a
	KLLA0E05039g	Inferred from homology	6.3.2.-	6.3.2.19	FALSE	4g (ubiquitin-protein ligase(b)-6.3.2.19(g))
	KLLA0E06887g	Inferred from homology	3.4.11.18	3.4.11.18	TRUE	1α a
	KLLA0E07745g	Inferred from homology	6.3.2.-	6.3.2.19	FALSE	1α a
	KLLA0E08801g	Inferred from homology	3.1.2.15	3.1.2.15	TRUE	1α a
	KLLA0E09065g	Inferred from homology	4.2.3.5	4.2.3.5	TRUE	1α a
	KLLA0E10275g	Inferred from homology	3.4.19.12	3.4.19.12	TRUE	1α a
	KLLA0E10407g	Inferred from homology	3.4.21.-	3.4.21.53	FALSE	4g (lon protease(b)-3.4.21.53(g))
	KLLA0E10935g	Inferred from homology	1.7.3.3	1.7.3.3	TRUE	1α,9 d
	KLLA0E12563g	Inferred from homology	6.3.2.-	6.3.2.19	FALSE	1α a
	KLLA0E12827g	Inferred from homology	3.1.3.1	3.1.3.1	TRUE	1α a
	KLLA0E13971g	Inferred from homology	2.7.1.-	2.7.1.-	TRUE	1α b
	KLLA0E14345g	Inferred from homology	5.4.99.-	4.2.1.70	FALSE	1α a
	KLLA0E15071g	Inferred from homology	5.1.3.1	5.1.3.1	TRUE	1α a
	KLLA0E16435g	Inferred from homology	4.2.1.109	4.2.1.109	TRUE	1α a
	KLLA0E19163g	Inferred from homology	3.1.-.-	3.1.-.-	TRUE	1α b
	KLLA0E20351g	Inferred from homology	3.1.2.15	3.1.2.15	TRUE	1α a
	KLLA0E20373g	Inferred from homology	2.7.6.1	2.7.6.1	TRUE	1α a
	KLLA0E21253g	Inferred from homology	2.7.7.6	2.7.7.6	TRUE	1α a
	KLLA0E21363g	Inferred from homology	2.7.7.-, 2.8.1.-	2.7.7.-, 2.8.1.-	TRUE	1α b
	KLLA0E22111g	Inferred from homology	3.1.3.77	3.1.3.77	TRUE	1α a
	KLLA0E22573g	Inferred from homology	1.10.2.2	1.10.2.2	TRUE	1α a
	KLLA0F00836g	Inferred from homology	2.8.1.8	2.8.1.8	TRUE	4a( 2.8.1.8)
	KLLA0F00880g	Inferred from homology	3.4.22.-	3.4.22.-	TRUE	1α a
	KLLA0F00968g	Inferred from homology	4.2.1.19	4.2.1.19	TRUE	1α a
	KLLA0F01034g	Inferred from homology	3.6.4.13	3.6.4.13	TRUE	4α a (3.6.4.13)
	KLLA0F01078g	Inferred from homology	2.7.7.6	2.7.7.6	TRUE	1α a
	KLLA0F01188g	Inferred from homology	1.17.4.1	1.17.4.1	TRUE	1α a
	KLLA0F01210g	Inferred from homology	2.1.2.1	2.1.2.1	TRUE	1α a
	KLLA0F01705g	Inferred from homology	2.-.-.-	2.-.-.-	TRUE	1α b
	KLLA0F01749g	Inferred from homology	1.1.1.102	1.1.1.102	TRUE	1α a
	KLLA0F01815g	Inferred from homology	2.5.1.47	2.5.1.47	TRUE	1α a
	KLLA0F01859g	Inferred from homology	2.7.7.7	2.7.7.7	TRUE	1α a
	KLLA0F02992g	Inferred from homology	3.1.-.-	3.1.-.-	TRUE	1α b
	KLLA0F03817g	Inferred from homology	2.4.1.131	2.4.1.131	TRUE	1α a
	KLLA0F03883g	Inferred from homology	3.3.2.6	3.3.2.6	TRUE	1α a
	KLLA0F04037g	Inferred from homology	4.2.1.1	4.2.1.1	TRUE	1α a
	KLLA0F04103g	Inferred from homology	1.1.1.41	1.1.1.41	TRUE	1α a
	KLLA0F04774g	Inferred from homology	3.1.26.-	3.1.26.4	FALSE	1α a
	KLLA0F04796g	Inferred from homology	6.1.1.6	6.1.1.6	TRUE	1α a
	KLLA0F05071g	Inferred from homology	2.7.7.6	2.7.7.6	TRUE	1α a
	KLLA0F05093g	Inferred from homology	5.2.1.8	5.2.1.8	TRUE	1α a
	KLLA0F05357g	Inferred from homology	3.1.3.16	3.1.3.16	TRUE	1α a
	KLLA0F06094g	Inferred from homology	1.-.-.-	1.-.-.-	TRUE	1α b
	KLLA0F06182g	Inferred from homology	2.7.1.48	2.7.1.48	TRUE	1α a
	KLLA0F06248g	Evidence at protein level	2.7.1.11	2.7.1.11	TRUE	1α a
	KLLA0F06556g	Inferred from homology	2.5.1.54	2.5.1.54	TRUE	1α a
	KLLA0F06578g	Inferred from homology	4.1.3.-	2.4.2.-, 4.1.3.-	FALSE	5,6 b (2.4.2.-)
	KLLA0F06941g	Inferred from homology	3.6.4.13	3.6.4.13	TRUE	4α a (3.6.4.13)
	KLLA0F07183g	Inferred from homology	3.4.22.-	3.4.22.-	TRUE	1α b
	KLLA0F07469g	Inferred from homology	3.1.13.-	3.1.13.-	TRUE	1α b
	KLLA0F08393g	Evidence at transcript level	2.7.1.6	2.7.1.6	TRUE	1α a
	KLLA0F08415g	Evidence at transcript level	5.1.3.2, 5.1.3.3	5.1.3.2, 5.1.3.3	TRUE	1α a
	KLLA0F08437g	Inferred from homology	2.7.7.12	2.7.7.12	TRUE	1α a
	KLLA0F08921g	Inferred from homology	2.1.2.1	2.1.2.1	TRUE	1α a
	KLLA0F09119g	Inferred from homology	3.5.1.98	3.5.1.98	TRUE	1α a
	KLLA0F09141g	Inferred from homology	1.2.1.12	1.2.1.13	FALSE	4 literature (1.2.1.13) (Verho et al, 2002)
	KLLA0F09273g	Inferred from homology	4.2.1.24	4.2.1.24	TRUE	1α a
	KLLA0F09647g	Inferred from homology	1.5.1.20	1.5.1.20	TRUE	1α a
	KLLA0F09713g	Inferred from homology	3.6.1.-	3.6.1.-	TRUE	1α b
	KLLA0F09933g	Inferred from homology	1.3.3.6	1.3.3.6	TRUE	1α a
	KLLA0F09999g	Inferred from homology	3.4.16.6	3.4.16.6	TRUE	1α a
	KLLA0F10065g	Inferred from homology	2.4.1.1	2.4.1.1	TRUE	1α a
	KLLA0F10505g	Inferred from homology	3.6.4.13	3.6.4.13	TRUE	4α a (3.6.4.13)
	KLLA0F10527g	Inferred from homology	2.1.1.56	2.1.1.56	TRUE	1α a
	KLLA0F11187g	Inferred from homology	5.2.1.8	5.2.1.8	TRUE	1α a
	KLLA0F11209g	Inferred from homology	2.3.1.48	2.3.1.48	TRUE	1α a
	KLLA0F11748g	Inferred from homology	3.4.-.-	3.4.-.-	TRUE	1α b
	KLLA0F11770g	Inferred from homology	4.1.1.37	4.1.1.37	TRUE	1α a
	KLLA0F11979g	Inferred from homology	3.-.-.-	3.-.-.-	TRUE	1α b
	KLLA0F12001g	Inferred from homology	1.2.4.1	1.2.4.1	TRUE	1α a
	KLLA0F12342g	Inferred from homology	1.1.1.42	1.1.1.42	TRUE	1α a
	KLLA0F12496g	Inferred from homology	3.1.3.16	3.1.3.16	TRUE	1α a
	KLLA0F13376g	Inferred from homology	2.7.4.3	2.7.4.3	TRUE	1α a
	KLLA0F13530g	Inferred from homology	1.1.1.1	1.1.1.1, 1.1.1.2	FALSE	5,6α a (1.1.1.1, 1.1.1.2)
	KLLA0F13640g	Inferred from homology	2.6.1.1	2.6.1.1	TRUE	1α a
	KLLA0F13926g	Inferred from homology	3.6.4.13	3.6.4.13	TRUE	4α a (3.6.4.13)
	KLLA0F14278g	Inferred from homology	2.3.-.-	2.3.-.-	TRUE	1α b
	KLLA0F14663g	Inferred from homology	3.5.1.-	3.5.1.-	TRUE	1α b
	KLLA0F15334g	Inferred from homology	6.3.2.-	6.3.2.19	FALSE	4g (E3 ubiquitin ligase - 6.3.2.19 (g))
	KLLA0F15752g	Inferred from homology	3.6.4.13	3.6.4.13	TRUE	4α a (3.6.4.13)
	KLLA0F15884g	Inferred from homology	3.1.13.4	3.1.13.4	TRUE	1α a
	KLLA0F15950g	Inferred from homology	3.6.4.13	3.6.4.13	TRUE	4α a (3.6.4.13)
	KLLA0F16621g	Inferred from homology	2.4.1.-	2.4.1.-	TRUE	1α b
	KLLA0F16863g	Inferred from homology	3.6.1.42	3.6.1.42, 2.4.1.138	FALSE	5α a,literature (2.4.1.138) (Lopez-Avalos et al, 2001)
	KLLA0F17050g	Inferred from homology	1.1.1.37	1.1.1.37	TRUE	1α a
	KLLA0F17479g	Inferred from homology	3.6.4.-	6.5.1.1	FALSE	4g (DNA repair enzyme (ATP)(b) - 6.5.1.1 (g))
	KLLA0F17908g	Inferred from homology	3.1.2.-	3.1.2.-	TRUE	1α b
	KLLA0F18260g	Inferred from homology	1.1.1.1	1.1.1.1	TRUE	1α a
	KLLA0F18282g	Inferred from homology	2.1.1.17	2.1.1.17	TRUE	1α a
	KLLA0F18392g	Inferred from homology	6.1.1.6	6.1.1.6	TRUE	1α a
	KLLA0F18568g	Inferred from homology	2.7.7.6	2.7.7.6	TRUE	1α g (DNA-directed RNA polymerase (b))
	KLLA0F18700g	Inferred from homology	3.1.2.15	3.1.2.15	TRUE	1α a
	KLLA0F18744g	Inferred from homology	2.5.1.54	2.5.1.54	TRUE	1α a
	KLLA0F18832g	Inferred from homology	5.3.1.1	5.3.1.1	TRUE	1α a
	KLLA0F19426g	Inferred from homology	2.7.7.7	2.7.7.7	TRUE	1α a
	KLLA0F19690g	Inferred from homology	2.3.1.-	2.3.1.B1, 9.B.37.#.#	FALSE	4α g,h (palmitoyl-CoA:protein S-palmitoyltransferase(b)-2.3.1.B1(g)) (2.3.1.B1, 9.B.37.#.#)
	KLLA0F19712g	Inferred from homology	4.2.3.4, 2.5.1.19, 2.7.1.71, 4.2.1.10, 1.1.1.25	4.2.3.4, 2.5.1.19, 2.7.1.71, 4.2.1.10, 1.1.1.25	TRUE	1α a
	KLLA0F19756g	Inferred from homology	1.1.1.270	1.1.1.270	TRUE	1α a
	KLLA0F19910g	Inferred from homology	3.1.-.-	3.1.-.-	TRUE	1α b
	KLLA0F20053g	Inferred from homology	2.7.11.24	2.7.11.24	TRUE	1α a
	KLLA0F20141g	Inferred from homology	4.99.1.1	4.99.1.1	TRUE	1α a
	KLLA0F20317g	Inferred from homology	3.6.5.-	3.6.5.-	TRUE	1α b
	KLLA0F20724g	Inferred from homology	5.99.1.2	5.99.1.2	TRUE	1α a
	KLLA0F20988g	Evidence at protein level	1.2.1.12	1.2.1.12	TRUE	1α a
	KLLA0F21010g	Inferred from homology	1.1.1.1	1.1.1.1	TRUE	1α a
	KLLA0F21120g	Inferred from homology	1.1.1.193	1.1.1.193	TRUE	1α a
	KLLA0F21758g	Inferred from homology	3.6.4.12	3.6.4.12	TRUE	4a (3.6.4.12)
	KLLA0F22836g	Inferred from homology	2.1.1.98	2.1.1.98	TRUE	1α a
	KLLA0F23034g	Inferred from homology	1.16.1.-	1.16.1.-	TRUE	1α b
	KLLA0F23243g	Inferred from homology	2.7.7.6	2.7.7.6	TRUE	1α a
	KLLA0F23397g	Inferred from homology	2.7.1.40	2.7.1.40	TRUE	1α a
	KLLA0F23716g	Inferred from homology	3.6.4.13	3.6.4.13	TRUE	4α a (3.6.4.13)
	KLLA0F23914g	Inferred from homology	2.3.3.9	2.3.3.9	TRUE	1α a
	KLLA0F24090g	Inferred from homology	3.4.21.-	3.4.21.108	FALSE	4α g (pro-apoptotic serine protease(e)-3.4.21.108(g))
	KLLA0F24134g	Inferred from homology	2.1.1.43	2.1.1.43	TRUE	1α a
	KLLA0F24552g	Inferred from homology	1.3.1.38	1.3.1.10, 1.3.1.38	FALSE	3α a
	KLLA0F24640g	Inferred from homology	2.7.7.41	2.7.7.41	TRUE	1α a
	KLLA0F24684g	Inferred from homology	3.6.4.13	3.6.4.13	TRUE	4α a (3.6.4.13)
	KLLA0F24882g	Inferred from homology	6.3.5.5	6.3.5.5	TRUE	1α a
	KLLA0F25124g	Inferred from homology	3.1.-.-	3.1.-.-	TRUE	1α b
	KLLA0F25718g	Inferred from homology	2.7.6.1	2.7.6.1	TRUE	1α a
	KLLA0F25960g	Inferred from homology	1.1.1.37	1.1.1.37	TRUE	1α a
	KLLA0F26268g	Inferred from homology	2.3.1.1, 2.3.1.35	2.3.1.1, 2.3.1.35	TRUE	5,6 a (2.3.1.1)
	KLLA0F26400g	Inferred from homology	1.-.-.-	1.16.3.1, 9.A.10.#.#	FALSE	4 a,h (1.16.3.1, 9.A.10.#.#)
	KLLA0F27181g	Inferred from homology	3.6.4.13	3.6.4.13	TRUE	4α a (3.6.4.13)
	KLLA0F27489g	Inferred from homology	2.4.2.17	2.4.2.17	TRUE	1α a
	KLLA0F27599g	Inferred from homology	2.7.2.4	2.7.2.4	TRUE	1α a
	KLLA0F27621g	Inferred from homology	1.6.2.2	1.6.2.2	TRUE	1α a
	KLLA0F27643g	Inferred from homology	1.14.11.27	1.14.11.27	TRUE	1α a

## Sheet: table S6
	Enzyme Comission number	name	comments
	1.1.1.1	alcohol dehydrogenase	present in new annotation
	1.1.1.184	carbonyl reductase (NADPH)	present in new annotation
	1.1.1.2	alcohol dehydrogenase (NADP+)	present in new annotation
	1.1.1.49	glucose-6-phosphate dehydrogenase	present in new annotation
	1.1.2.4	D-lactate dehydrogenase (cytochrome)	present in new annotation
	1.14.19.4	DELTA8-fatty-acid desaturase	present in new annotation
	1.14.19.6	DELTA12-fatty-acid desaturase	present in new annotation
	1.2.1.13	glyceraldehyde-3-phosphate dehydrogenase (NADP+) (phosphorylating)	present in new annotation
	1.2.1.31	L-aminoadipate-semialdehyde dehydrogenase	present in new annotation
	1.3.1.31	2-enoate reductase	present in new annotation
	1.3.3.3	coproporphyrinogen oxidase	present in new annotation
	1.6.2.4	NADPH-hemoprotein reductase	present in new annotation
	1.8.1.7	glutathione-disulfide reductase	present in new annotation
	2.1.1.183	18S rRNA (adenine1779-N6/adenine1780-N6)-dimethyltransferase	present in new annotation
	2.1.1.41	sterol 24-C-methyltransferase	present in new annotation
	2.3.1.84	alcohol O-acetyltransferase	present in new annotation
	2.4.1.138	mannotetraose 2-alpha-N-acetylglucosaminyltransferase	present in new annotation
	2.4.1.232	initiation-specific alpha-1,6-mannosyltransferase	present in new annotation
	2.7.1.1	hexokinase	present in new annotation
	2.7.1.11	6-phosphofructokinase	present in new annotation
	2.7.1.69	protein-Npi-phosphohistidine-sugar phosphotransferase	present in new annotation
	2.7.7.13	mannose-1-phosphate guanylyltransferase	present in new annotation
	2.7.7.50	mRNA guanylyltransferase	present in new annotation
	2.7.8.5	CDP-diacylglycerol-glycerol-3-phosphate 3-phosphatidyltransferase	present in new annotation
	3.1.1.5	lysophospholipase	present in new annotation
	3.1.14.1	yeast ribonuclease	present in new annotation
	3.1.26.3	ribonuclease III	present in new annotation
	3.2.1.23	beta-galactosidase	present in new annotation
	3.4.16.6	carboxypeptidase D	present in new annotation
	3.6.1.42	guanosine-diphosphatase	present in new annotation
	3.6.3.6	H+-exporting ATPase	present in new annotation
	4.1.1.1	Pyruvate decarboxylase	present in new annotation
	4.1.3.1	isocitrate lyase	present in new annotation
	6.3.4.6	Urea carboxylase	present in new annotation
	1.4.1.15	lysine dehydrogenase	no activity in Kluyveromyces lactis
	3.1.3.26	VECTORS 4-phytase (Phytases: microbial sources, production, purification, and potential biotechnological applications)	Kluyveromyces lactis
	3.1.3.8	VECTORS 3-phytase (Phytases: microbial sources, production, purification, and potential biotechnological applications)	Kluyveromyces lactis
	3.2.1.52	PLASMIDS beta-N-acetylhexosaminidase	Kluyveromyces lactis

## Sheet: table S7
	Kluveromyces lactis tag	Homologue tag	EC number	SPECIES	SUPERKINGDOM	cluster	UniProt	SGD	BRENDA		Note:
	KLLA0E18371g	Q12556	1.4.3.22	Aspergillus niger	Eukaryota	nrDB	no	no	yes		The species name was automatically retrieved; thus, instead of the last taxonomic name the organism name may be a synonym.
	KLLA0B00451g	P14940	1.1.1.1	Cupriavidus necator	Bacteria	nrDB	yes	yes	yes
	KLLA0E10935g	P78609	1.7.3.3	Cyberlindnera jadinii	Eukaryota	nrDB	no	no	no
	KLLA0F01859g	Q6BX14	2.7.7.7	Debaryomyces hansenii	Eukaryota	nrDB	yes	yes	yes
	KLLA0E10737g	Q54GH4	1.13.99.1	Dictyostelium discoideum	Eukaryota	nrDB	no	no	no
	KLLA0B14883g	P06864	3.2.1.23	Escherichia coli (strain K12)	Bacteria	nrDB	no	no	no
	KLLA0C00715g	P0A9H8	2.1.1.79	Escherichia coli O6	Bacteria	nrDB	no	no	no
	KLLA0C19206g	O48923	1.14.-.-	Glycine max	Eukaryota	nrDB	--	--	--
	KLLA0E02641g	Q16739	2.4.1.80	Homo sapiens	Eukaryota	nrDB	no	no	no
	KLLA0E22397g	Q75WS0	1.1.1.184, 1.1.1.289	Kluyveromyces aestuarii	Eukaryota	nrDB	no	no	yes
	KLLA0C09240g	Q6SZS6	1.3.5.2	Kluyveromyces marxianus	Eukaryota	nrDB	no	no	no
	KLLA0D00330g	P07337	3.2.1.21	Kluyveromyces marxianus	Eukaryota	nrDB	no	no	no
	KLLA0E14631g	P07337	3.2.1.21	Kluyveromyces marxianus	Eukaryota	nrDB	no	no	no
	KLLA0E25081g	P07337	3.2.1.21	Kluyveromyces marxianus	Eukaryota	nrDB	no	no	yes
	KLLA0B00473g	P59668	1.14.19.6	Mortierella isabellina	Eukaryota	nrDB	no	no	no
	KLLA0F07095g	P59668	1.14.19.6	Mortierella isabellina	Eukaryota	nrDB	no, no	no, no	yes, no
	KLLA0C11385g	Q9R0X4	3.1.2.-	Mus musculus	Eukaryota	nrDB	--	--	--
	KLLA0E14763g	A7SMW7	1.1.99.2	Nematostella vectensis	Eukaryota	nrDB	no	no	no
	KLLA0D01507g	Q4WNV0	3.4.23.-	Neosartorya fumigata	Eukaryota	nrDB	--	--	--
	KLLA0B14839g	Q8X176	3.1.3.2	Neosartorya fumigata	Eukaryota	nrDB	yes	yes	yes
	KLLA0E19471g	F2QNN3	1.14.19.4	Pichia pastoris	Eukaryota	nrDB	no	no	yes
	KLLA0E15181g	Q5R778	1.3.99.3	Pongo abelii	Eukaryota	nrDB	no	no	no
	KLLA0E15291g	P81898	3.5.1.52	Prunus dulcis	Eukaryota	nrDB	yes	yes	yes
	KLLA0F03146g	P51691	3.1.6.1	Pseudomonas aeruginosa	Bacteria	nrDB	no	no	yes
	KLLA0C19107g	Q9P903	3.5.2.2	Saccharomyces kluyveri	Eukaryota	nrDB	no	no	no
	KLLA0D03520g	Q96W94	3.5.1.6	Saccharomyces kluyveri	Eukaryota	nrDB	no	no	no
	KLLA0A11352g	P50167	1.1.1.250	Scheffersomyces stipitis	Eukaryota	nrDB	no	no	no
	KLLA0E24003g	A3GF07	1.1.1.184, 1.1.1.289	Scheffersomyces stipitis	Eukaryota	nrDB	no	no	yes
	KLLA0C14993g	O74741	1.13.-.-	Schizosaccharomyces pombe	Eukaryota	nrDB	--	--	--
	KLLA0E04357g	O74885	1.14.11.-	Schizosaccharomyces pombe	Eukaryota	nrDB	--	--	--
	KLLA0F18656g	O59715	1.14.-.-	Schizosaccharomyces pombe	Eukaryota	nrDB	--	--	--
	KLLA0A02475g	Q9Y7N4	1.4.3.3	Schizosaccharomyces pombe	Eukaryota	nrDB	no	no	no
	KLLA0B04004g	Q9USY1	2.7.1.83, 3.2.-.-	Schizosaccharomyces pombe	Eukaryota	nrDB	no	no	no
	KLLA0C11803g	O74492	3.5.2.17	Schizosaccharomyces pombe	Eukaryota	nrDB	no	no	no
	KLLA0D00506g	O59832	3.4.13.19	Schizosaccharomyces pombe	Eukaryota	nrDB	no	no	no
	KLLA0D07568g	Q9Y7N4	1.4.3.3	Schizosaccharomyces pombe	Eukaryota	nrDB	no	no	no
	KLLA0F04235g	Q10088	3.5.3.11	Schizosaccharomyces pombe	Eukaryota	nrDB	no, '--	no, '--	no, '--
	KLLA0F27995g	O42887	3.5.3.11	Schizosaccharomyces pombe	Eukaryota	nrDB	no, no	no, no	yes, no
	KLLA0D11308g	O94493	3.1.1.13	Schizosaccharomyces pombe	Eukaryota	nrDB	yes	yes	yes
	KLLA0F18788g	O74799	3.2.1.58	Schizosaccharomyces pombe	Eukaryota	Distinct	yes	yes	yes
	KLLA0A08492g	Q99042	1.4.3.3	Trigonopsis variabilis	Eukaryota	nrDB	no	no	no
	KLLA0C19547g	Q8KU07	1.7.-.-	Xenophilus azovorans	Bacteria	nrDB	--	--	--
	KLLA0C06380g	C5DP72	3.1.1.29	Zygosaccharomyces rouxii	Eukaryota	nrDB	yes	yes	yes

## Sheet: table S8
		matches										Subtotal	nrDB										Subtotal	distinct										Subtotal	yeastDB										Subtotal	TC(S)
		a	b	c	d	e	f	g	h	l	X		a	b	c	d	e	f	g	h	l	X		a	b	c	d	e	f	g	h	l	X		a	b	c	d	e	f	g	h	l	X		a	b	c	d
	1	453	114	4	1			1	22			595	54	18	2	3		2	8	7			94	43	3				2	1	1			50
	1a	255	33		1			1	3			293	19	16		3			2	4			44	15	1						1	1		18
	1b												1	1		19		4					25							1				1
	2																							16	7									23	4										4
	2a																							1										1				1							1
	3																							6	1									7
	3a																							3										3
	4	37	13		2			55	3	3		113	8	4		10		2	15	1			40	2		3	2			6		1		14							1				1
	4a	33	1				1	17	4	1		57	5			1			5				11							1				1
	4b															5		2	3				10
	5							1				1				6							6					1	1		1	1		4
	5/6	28	1		5							34												1										1
	6																							1		1		3						5
	7	3	4									7	1	187						27		4	219		17									17	2										2
	7a	1										1	1	14					3	1			19	1										1
	7b														1	2							3
	Total	1101											471											146											8											274
[truncated: 6 more columns]

## Sheet: table S9
	Gene	EC/TC numbers	Literature	description
	KLLA0A08316g	1.6.5.2	Tarrío N. et al., 2006	"The recent availability through the Génolevures database of the complete sequence of the K. lactis genome revealed the existence of another putative alternative external dehydrogenase (we named it Klnde2p)"
	KLLA0A11110g	2.7.1.69, 2.A.1.1.39	Baruffini et al., 2006
	KLLA0C02167g	1.1.1.79, 1.1.1.26	Rintala et al., 2007	"The enzyme glyoxylate reductase reversibly reduces glyoxylate to glycolate, or alternatively hydroxypyruvate to D-glycerate, using either NADPH or NADH as a co-factor"
	KLLA0C17490g	3.4.16.5	Staneva et al., 2008	"The KlPCL1 nucleotide sequence was identical to the KLLAOC17490g ORF of K. lactis and showed >55 % identity with S. cerevisiae YBR139w and PRC1 genes encoding carboxypeptidases"
	KLLA0D00440g	3.1.14.1	Lu et al., 2008	"enhances cleavage of unmodified tRNA and anticodon stem loops by gamma-toxin-GST"
	KLLA0E21891g	1.6.5.2	Tarrío N. et al., 2005	"Cloning, sequence and functional analyses of the Kluyveromyces lactis genes KlNDI1 and KlNDE1 are reported. These genes encode for proteins with high homology to the mitochondrial internal (Ndi1p) and external (Nde1p)"
	KLLA0F09141g	1.2.1.13	Verho et al., 2002	"We found a gene (GDP1) which encodes a phosphorylating glyceraldehyde-3-phosphate dehydrogenase, NADP-GAPDH (EC 1.2.1.13), that accepts both NADP and NAD"
	KLLA0F16863g	3.6.1.42, 2.4.1.138	Lopez-Avalos et al., 2001	"also acts on UDP but not on other nucleoside diphosphates and triphosphates"; "enzyme depends on the UDPase, which generates UDP as antiporter to transport UDP-N-acetyl-D-glucosamine into the Golgi lumen"
		REFERENCES:
		Baruffini E, Goffrini P, Donnini C, Lodi T: Galactose transport in Kluyveromyces lactis: major role of the glucose permease Hgt1. FEMS yeast research 2006, 6:1235-1242.
		Lopez-Avalos M D: The UDPase activity of the Kluyveromyces lactis Golgi GDPase has a role in uridine nucleotide sugar transport into Golgi vesicles. Glycobiology 2001, 11:413-422.
		Lu J, Esberg A, Huang B, Byström AS: Kluyveromyces lactis gamma-toxin, a ribonuclease that recognizes the anticodon stem loop of tRNA. Nucleic acids research 2008, 36:1072-1080.
		Rintala E, Pitkänen JP, Vehkomäki ML, Penttilä M, Ruohonen L: The ORF YNL274c (GOR1) codes for glyoxylate reductase in Saccharomyces cerevisiae. Yeast 2007, 24:129-136.
		Staneva D, Uccelletti D, Venkovc P, Miloshev G, Palleschi C: The Kluyveromyces lactis CPY homologous genes - Cloning and characterization of the KlPCL1 gene. Folia microbiologica 2008, 53:325-332.
		Tarrío N, Díaz Prado S, Cerdán M E, González Siso M I: The nuclear genes encoding the internal (KlNDI1) and external (KlNDE1) alternative NAD(P)H:ubiquinone oxidoreductases of mitochondria from Kluyveromyces lactis. Biochimica et biophysica acta 2005, 1707:199-210.
		Tarrío N, Becerra M, Cerdán ME, González Siso MI: Reoxidation of cytosolic NADPH in Kluyveromyces lactis. FEMS yeast research 2006, 6:371-380.
		Verho R, Richard P, Jonson PH, Sundqvist L, Londesborough J, Penttilä M:Identification of the First Fungal NADP-GAPDH from Kluyveromyces lactis. Biochemistry 2002, 41:13833-13838.

[truncated: 3 more sheets: table S10, table S11, table S12]
